# Supplementary material for: Swedish population data for 37 autosomal, 12 X-chromosomal and 23 Y-chromosomal STR loci
Source: Int J Legal Med. 2026 Apr 9;140(4):2041–54. doi: 10.1007/s00414-026-03793-2 (PMC13275542; doi:10.1007/s00414-026-03793-2)
Supplement: Supplementary file 1 — Supplementary Material 1 (TXT 2.52 KB) [file 414_2026_3793_MOESM1_ESM.txt]

Supplementary file S1. Library file used for STRnaming. 
; ForenSeq MainstaySE regions
; Optimized ranges for primer mix F.
; Swedish population data for 37 autosomal, 12 X-chromosomal and 23 Y-chromosomal STR loci 
;

[genome_position]
; Amelogenin
AmelogeninX =  X,  11296893,  11296955
AmelogeninY =  Y,   6869871,   6869939

; Identity STRs
D1S1656     =  1, 230769555, 230769682
TPOX        =  2,   1489653,   1489689
D2S441      =  2,  68011918,  68012017
D2S1338     =  2, 218014856, 218014964
D3S1358     =  3,  45540691,  45540820
D4S2408     =  4,  31302792,  31302841
FGA         =  4, 154587713, 154587840
D5S818      =  5, 123775543, 123775606
CSF1PO      =  5, 150076318, 150076389
SE33        =  6,  88277129,  88277367
D6S1043     =  6,  91740160,  91740292
D7S820      =  7,  84160191,  84160297
D8S1179     =  8, 124894863, 124894921
D9S1122     =  9,  77073809,  77073880
D10S1248    = 10, 129294226, 129294318
TH01        = 11,   2171056,   2171127
vWA         = 12,   5983950,   5984049
D12S391     = 12,  12296981,  12297111
D13S317     = 13,  82147986,  82148107
PentaE      = 15,  96830996,  96831068
D16S539     = 16,  86352664,  86352781
D17S1301    = 17,  74684846,  74684918
D18S51      = 18,  63281662,  63281796
D19S433     = 19,  29926205,  29926327
D20S482     = 20,   4525674,   4525771
D21S11      = 21,  19181939,  19182111
PentaD      = 21,  43636180,  43636290
D22S1045    = 22,  37140269,  37140357
DYS393      =  Y,   3263111,   3263183
DYS505      =  Y,   3772778,   3772861
DYS570      =  Y,   6993158,   6993271
DYS576      =  Y,   7185300,   7185424
DYS522      =  Y,   7547569,   7547646
DYS481      =  Y,   8558313,   8558408
DYS19       =  Y,   9684330,   9684505
DYS391      =  Y,  11982074,  11982165
DYS635      =  Y,  12258848,  12258975
DYS437      =  Y,  12346255,  12346431
DYS439      =  Y,  12403456,  12403587
DYS389I     =  Y,  12500387,  12500513
DYS389II    =  Y,  12500436,  12500633
DYS438      =  Y,  12825876,  12825984
DYS612      =  Y,  13640705,  13640844
DYS390      =  Y,  15162996,  15163239
DYS643      =  Y,  15314123,  15314203
DYS533      =  Y,  16281285,  16281417
Y-GATA-H4   =  Y,  16631636,  16631759
DYS385a-b   =  Y,  18639698,  18639898
DYS460      =  Y,  18888920,  18889046
DYS549      =  Y,  19358277,  19358402
DYS392      =  Y,  20471958,  20472226
DYS448      =  Y,  22218904,  22219100
DYF387S1    =  Y,  23785347,  23785514

[max_expected_copies]
DYS385a-b   =  2
DYF387S1    =  2

[expected_allele_length]
D8S1179     = 30
