# Supplementary material for: Swedish population data for 37 autosomal, 12 X-chromosomal and 23 Y-chromosomal STR loci
Source: Int J Legal Med. 2026 Apr 9;140(4):2041–54. doi: 10.1007/s00414-026-03793-2 (PMC13275542; doi:10.1007/s00414-026-03793-2)
Supplement: Supplementary file 3 — Supplementary Material 3 (XLSX 530 KB) [file 414_2026_3793_MOESM3_ESM.xlsx]

## Sheet: Table S1. Samples per county
Supplementary Table S1. The number and proportion of initial samples per county and per land for the autosomal sample subset and the male-specific subset are shown. In addition, the final subset from which allele and haplotype frequencies were established is displayed together with the proportion of residents in Sweden per county and land.
County/Lands	Number of samples initial autosomal subset	Proportion of samples initial autosomal subset (%)	Number of samples initial male subset	Proportion of samples initial male subset (%)	Number of samples final autosomal subset	Proportion of samples final autosomal subset (%)	Number of samples final male subset	Proportion of samples final male subset (%)	Proportion of residents in Sweden (%)
Blekinge	13*	2.4%	17	3.3%	11	2.0%	17	3.3%	1.5%
Dalarna	15	2.7%	23	4.5%	15	2.8%	23	4.5%	2.7%
Gotland	3	0.5%	14	2.7%	3	0.6%	14	2.7%	0.6%
Gävleborg	15	2.7%	15	2.9%	15	2.8%	15	2.9%	2.7%
Halland	18	3.3%	16	3.1%	16	3.0%	16	3.1%	3.3%
Jämtland	7	1.3%	13	2.5%	7	1.3%	13	2.5%	1.3%
Jönköping	19	3.4%	24	4.7%	19	3.5%	24	4.7%	3.5%
Kalmar	13	2.4%	20	3.9%	13	2.4%	20	3.9%	2.3%
Kronoberg	11	2.0%	16	3.1%	11	2.0%	16	3.1%	1.9%
Norrbotten	13	2.4%	27	5.2%	13	2.4%	27	5.3%	2.4%
Skåne	69*	12.5%	30	5.8%	69	12.8%	30	5.8%	13.5%
Stockholm	128	23.2%	77	14.9%	124	23.0%	74	14.4%	23.3%
Södermanland	16	2.9%	14	2.7%	15	2.8%	14	2.7%	2.9%
Uppsala	21	3.8%	15	2.9%	21	3.9%	15	2.9%	3.8%
Värmland	15	2.7%	21	4.1%	15	2.8%	21	4.1%	2.7%
Västerbotten	15	2.7%	26	5.0%	15	2.8%	26	5.1%	2.6%
Västernorrland	13	2.4%	23	4.5%	12	2.2%	23	4.5%	2.3%
Västmanland	15	2.7%	7	1.4%	15	2.8%	7	1.4%	2.7%
Västra Götaland	92	16.7%	73	14.1%	88	16.4%	73	14.2%	16.7%
Örebro	16	2.9%	22	4.3%	16	3.0%	22	4.3%	2.9%
Östergötland	25	4.5%	23	4.5%	25	4.6%	23	4.5%	4.5%
TOTAL	552	1	516	1	538	1	513	1	1
Norrland	63	11.4%	104	20.2%	62	11.5%	104	20.3%	11.3%
Svealand	226	40.9%	179	34.7%	221	41.1%	176	34.3%	41.0%
Götaland	263	47.6%	233	45.2%	255	47.4%	233	45.4%	47.8%
*The number of collected samples from individuals born in Skåne was limited to 69. Therefore 5 additional individuals born in the neighbouring county Blekinge was included to maintain accurate sampling proportion covering southern Sweden. This explains the slightly overrepresentation of Blekinge and underrepresentation of Skåne.

## Sheet: Table S2. STR markers
Supplementary Table S2. Each analysed STR kit with the included STR markers.
STR kit	STR marker
MainstAY SE (Qiagen)	Amelogenin
	CSF1PO
	D10S1248
	D12S391
	D13S317
	D16S539
	D17S1301
	D18S51
	D19S433
	D1S1656
	D20S482
	D21S11
	D22S1045
	D2S1338
	D2S441
	D3S1358
	D4S2408
	D5S818
	D6S1043
	D7S820
	D8S1179
	D9S1122
	FGA
	PentaD
	PentaE
	TH01
	TPOX
	vWA
	SE33
	DYF387S1
	DYS19
	DYS385
	DYS389I
	DYS389II
	DYS390
	DYS391
	DYS392
	DYS393
	DYS437
	DYS438
	DYS439
	DYS448
	DYS460
	DYS481
	DYS505
	DYS522
	DYS533
	DYS549
	DYS570
	DYS576
	DYS612
	DYS635
	DYS643
	YGATAH4
PowerPlex Fusion 6C System (Promega Corporation)	Amelogenin
	CSF1PO
	D10S1248
	D12S391
	D13S317
	D16S539
	D18S51
	D19S433
	D1S1656
	D21S11
	D22S1045
	D2S1338
	D2S441
	D3S1358
	D5S818
	D7S820
	D8S1179
	FGA
	PentaD
	PentaE
	SE33
	TH01
	TPOX
	vWA
	DYS391
	DYS576
	DYS570
Investigator HDplex kit (Qiagen)	Amelogenin
	D10S2325
	D12S391
	D18S51
	D21S2055
	D2S1360
	D3S1744
	D4S2366
	D5S2500
	D6S474
	D7S1517
	D8S1132
	SE33
Investigator Argus X12 QS kit (Qiagen)	D21S11
	DXS10074
	DXS10079
	DXS10101
	DXS10103
	DXS10134
	DXS10135
	DXS10146
	DXS10148
	DXS7132
	DXS7423
	DXS8378
	HPRTB
PowerPlex Y23 Sytem (Promega Corporation)	DYS19
	DYS385
	DYS389I
	DYS389II
	DYS390
	DYS391
	DYS392
	DYS393
	DYS437
	DYS438
	DYS439
	DYS448
	DYS456
	DYS458
	DYS481
	DYS533
	DYS549
	DYS570
	DYS576
	DYS635
	DYS643
	YGATAH4

## Sheet: Table S3. STR typing thresholds
Supplementary Table S3. RFU thresholds for calling an allele for the Investigator HDplex, Investigator Argus X12 QS and PowerPlex Y23 System kits.
STR Kit	RFU heterozygotes/hemizygotes	RFU homozygotes
Investigator HDplex	100	400
Investigator Argus X12 QS	150	400
PowerPlex Y23 System	100	400

## Sheet: Table S4. Sequencing stats
Supplementary Table S4. Number of samples, volume of pooled libraries, and QC metrics for each sequencing run.
Run number	Number of samples per library setup and sequencing	Volume of pooled normalized libraries for sequencing (µl)	Cluster Density (K/mm2)	Clusters Passing Filter (%)	Phasing (%)	Prephasing (%)	Read 1	Index 1	Index 2	Read 2	HSC Overall intensity
1	48	12	1626	78.48	0.173	0.072	Pass	Pass	Pass	Pass	Pass
2	96	10	1399	85.42	0.220	0.089	Pass	Pass	Pass	Pass	Pass
3	96	10	1634	75.34	0.195	0.091	Pass	Pass	Pass	Pass	Pass
4	96	10	1636	75.40	0.190	0.091	Pass	Pass	Pass	Fail	Pass
5	96	9	1499	79.14	0.244	0.180	Pass	Pass	Pass	Pass	Pass
6	96	9	1399	85.59	0.226	0.084	Pass	Pass	Pass	Pass	Pass
7	58	9	1394	85.72	0.235	0.081	Pass	Pass	Pass	Pass	Pass

## Sheet: Table S5. Overlapping STRs
Supplementary Table S5. Overlapping STRs between the analysed kits: PowerPlex Fusion 6C System (PPF6C), Investigator HDplex kit (HDplex), Investigator Argus X12 QS kit (X12QS), PowerPlex Y23 System (PPY23) and MainstAY SE.
STR kit	Overlapping STRs
PPF6C-HDplex-MainstAY SE	D12S391
	D18S51
	SE33
PPF6C-X12QS-MainstAY SE	D21S11
PPF6C-MainstAY SE	CSF1PO
	D10S1248
	D13S317
	D16S539
	D19S433
	D1S1656
	D22S1045
	D2S1338
	D2S441
	D3S1358
	D5S818
	D7S820
	D8S1179
	FGA
	PentaD
	PentaE
	TH01
	TPOX
	vWA
PPF6C-PPY23-MainstAY SE	DYS391
	DYS576
	DYS570
PPY23-MainstAY SE	DYS19
	DYS390
	DYS392
	DYS393
	DYS437
	DYS438
	DYS439
	DYS448
	DYS481
	DYS533
	DYS549
	DYS635
	DYS643
	Y-GATA-H4
	DYS385a
	DYS385b
	DYS389I
	DYS389II

## Sheet: Table S6. CE Allele Freq
Supplementary Table S6. Allele frequencies for all analysed CE-based autosomal STRs from the PPF6C and HDplex kits, together with relevant forensic population genetic parameters.
Allele	CSF1PO	D10S1248	D10S2325	D12S391	D13S317	D16S539	D18S51	D19S433	D1S1656	D21S11	D22S1045	D2S1338	D2S1360	D2S441	D3S1358	D3S1744	D4S2366	D5S2500	D5S818	D6S474	D7S1517	D7S820	D8S1132	D8S1179	FGA	PentaD	PentaE	SE33	TH01	TPOX	vWA
5																										0.00093	0.07714		0.00279
6			0.00279																										0.21654
7	0.00186		0.1487			0.00093																0.02881				0.01022	0.19052		0.17844	0.00093
8	0.00279		0.04833		0.11617	0.01022																0.12175		0.00836		0.01208	0.01022		0.09387	0.54275
8.3																	0.00093
9	0.02509		0.09572		0.07249	0.12825											0.36803	0.00186	0.03346			0.15892		0.01487		0.24257	0.01394		0.12825	0.09851
9.1																						0.00093				0.00093
9.3																													0.36896
10	0.2658		0.12546		0.06599	0.0474	0.00558		0.00743					0.19052			0.18866	0.08457	0.05855			0.28532		0.08643		0.11431	0.09665		0.01115	0.06413
10.3	0.00093
11	0.28996	0.00093	0.17565		0.30204	0.30297	0.01022		0.08178		0.1171			0.38848	0.00279		0.04554	0.31691	0.38197			0.22862		0.06599		0.12546	0.08457			0.25929
11.1																						0.00465
11.3														0.03903
12	0.33457	0.02509	0.2026		0.30297	0.3039	0.15613	0.0632	0.12732		0.01394			0.05019			0.1552	0.15613	0.38104	0.00186		0.14219		0.16171		0.21097	0.17379	0.00836		0.03439
12.1						0.00093		0.00093
12.2																												0.00186
12.3														0.00093
12.4																										0.00093
13	0.06227	0.31599	0.12175		0.09758	0.17379	0.13848	0.23978	0.05204		0.00743			0.0381	0.00186	0.00558	0.13755	0.05576	0.13383	0.26487		0.02323		0.32063		0.21004	0.1013	0.00186			0.00279
13.2								0.01487																				0.00186
13.3																												0.00093
14	0.01487	0.33178	0.05483	0.00093	0.04089	0.02788	0.18401	0.35781	0.08364		0.03067			0.25651	0.12918	0.11245	0.09201	0.0632	0.00929	0.21561	0.00093	0.00558		0.21561		0.05855	0.05762	0.03625			0.08643
14.1																										0.00093
14.2								0.02138																				0.00093
14.3									0.00093
15	0.00186	0.17937	0.01766	0.04461	0.00186	0.00372	0.14777	0.18123	0.10781		0.33922			0.03253	0.23513	0.07342	0.01208	0.23234	0.00186	0.13476				0.10316		0.00929	0.06134	0.04368			0.09944
15.2								0.03717																				0.00372
15.3									0.08457																			0.00186
16		0.12454	0.00465	0.0223			0.09758	0.05019	0.11524		0.38011	0.03625		0.00372	0.22212	0.1171		0.07063		0.2816	0.00186		0.00929	0.02045		0.00093	0.0474	0.05483			0.20446
16.2								0.02602																				0.00186
16.3				0.00093					0.05855
17		0.01952	0.00093	0.13104			0.11059	0.00558	0.04833		0.09758	0.21375			0.23885	0.30948		0.01766		0.09665	0.00279		0.09851	0.00279		0.00093	0.04368	0.06506			0.28346
17.1									0.00186
17.2								0.00093
17.3				0.0158					0.14777
18		0.00279	0.00093	0.19238			0.07435		0.00558		0.01022	0.10223			0.1552	0.18866		0.00093		0.00465	0.04182		0.20539		0.01952	0.00093	0.02138	0.05576			0.21097
18.2								0.00093																				0.00186
18.3				0.01208					0.06599																			0.00093
19				0.09944			0.04275		0.00093		0.00279	0.11338	0.00372		0.01394	0.13476					0.11803		0.13662		0.05019		0.01022	0.07528			0.09387
19.2																												0.00372
19.3				0.00465					0.00929
20				0.09944			0.02045				0.00093	0.14498	0.11989		0.00093	0.05297					0.10595		0.171		0.16357		0.00558	0.05762			0.01859
20.2																												0.00558
20.3									0.00093
21				0.12361			0.00743					0.02602	0.07528			0.00465					0.08643		0.12361		0.1803		0.00186	0.02323
21.2																									0.00093			0.02323
22				0.10781			0.00279					0.02881	0.35409			0.00093					0.09201		0.12732		0.17007		0.00093	0.00929
22.2																							0.00093		0.00558			0.02602
23				0.10037								0.06877	0.13476								0.08736		0.09387		0.14033		0.00093	0.00093
23.2																									0.00743			0.03346
24				0.02881								0.10967	0.05948								0.13011		0.02509		0.13848		0.00093
24.2																									0.00186			0.03717
25				0.01115			0.00186					0.12546	0.08364								0.27509		0.00651		0.09108
25.2																												0.03067
26				0.00186						0.00093		0.02881	0.09108								0.04368		0.00186		0.02602
26.2																												0.04926
27				0.00186						0.04089		0.00186	0.03903								0.01115				0.00279
27.2																												0.08736
27.3																												0.00093
28				0.00093						0.16171			0.01766								0.00279				0.00093
28.2																												0.09758
29										0.20818			0.00929												0.00093
29.2																												0.0632
29.3										0.00186
30										0.25929			0.00836
30.2										0.03903																		0.04182
31										0.07714			0.00279
31.2										0.07807																		0.02788
32										0.02045			0.00093															0.00186
32.2										0.079																		0.00558
33										0.00093																		0.00465
33.2										0.02788																		0.00558
34																												0.00465
34.2										0.00465																		0.00186
N	538	538	538	538	538	538	538	538	538	538	538	538	538	538	538	538	538	538	538	538	538	538	538	538	538	538	538	538	538	538	538
Nall	10	8	13	19	8	10	14	13	18	14	10	12	14	9	9	10	8	10	7	7	14	10	12	10	16	16	19	41	7	6	8
GD (Hexp)	0.729	0.742	0.861	0.886	0.783	0.767	0.872	0.773	0.904	0.841	0.717	0.875	0.816	0.741	0.798	0.817	0.776	0.802	0.687	0.777	0.856	0.805	0.86	0.802	0.862	0.821	0.889	0.947	0.76	0.624	0.808
PIC	0.68	0.698	0.845	0.874	0.753	0.729	0.857	0.741	0.895	0.822	0.67	0.861	0.798	0.701	0.766	0.793	0.745	0.776	0.631	0.74	0.84	0.777	0.843	0.776	0.845	0.795	0.879	0.943	0.724	0.573	0.78
PM	0.121	0.11	0.036	0.025	0.08	0.091	0.032	0.083	0.019	0.044	0.124	0.029	0.052	0.107	0.075	0.058	0.081	0.067	0.139	0.087	0.037	0.068	0.038	0.065	0.038	0.059	0.024	0.007	0.093	0.193	0.064
PD	0.879	0.89	0.964	0.975	0.92	0.909	0.968	0.917	0.981	0.956	0.876	0.971	0.948	0.893	0.925	0.942	0.919	0.933	0.861	0.913	0.963	0.932	0.962	0.935	0.962	0.941	0.976	0.993	0.907	0.807	0.936
Hobs	0.727	0.717	0.862	0.872	0.784	0.771	0.862	0.797	0.887	0.836	0.691	0.862	0.816	0.727	0.816	0.816	0.779	0.814	0.636	0.779	0.859	0.827	0.872	0.784	0.883	0.825	0.879	0.944	0.745	0.628	0.792
PE	0.471	0.456	0.72	0.738	0.57	0.547	0.72	0.594	0.768	0.668	0.415	0.72	0.629	0.471	0.629	0.629	0.56	0.626	0.336	0.56	0.712	0.65	0.738	0.57	0.761	0.647	0.753	0.886	0.502	0.326	0.584
TPI	1.83	1.77	3.635	3.899	2.319	2.187	3.635	2.468	4.41	3.057	1.62	3.635	2.717	1.83	2.717	2.717	2.261	2.69	1.372	2.261	3.539	2.892	3.899	2.319	4.27	2.862	4.138	8.967	1.964	1.345	2.402
HWE p-value	0.877	0.048	0.896	0.852	0.288	0.527	0.847	0.611	0.407	0.741	0.056	0.93	0.868	0.073	0.901	0.981	0.932	0.303	0.055	0.34	0.063	0.281	0.43	0.996	0.188	0.859	0.408	0.129	0.54	0.238	0.365
BH-adjusted p-value	0.996	0.454	0.996	0.996	0.834	0.93	0.996	0.996	0.834	0.996	0.454	0.996	0.996	0.454	0.996	0.996	0.996	0.834	0.454	0.834	0.454	0.834	0.834	0.996	0.832	0.996	0.834	0.668	0.93	0.834	0.834
N: Number of samples; Nall: Number of alleles; GD (Hexp): Gene diversity (expected heterozygosity); PIC: Polymorphism information content; PM: Random match probability; PD: Power of discrimination; Hobs: Observed heterozygosity; PE: Power of exclusion; TPI: Typical paternity index; HWE p-value: Hardy Weinberg equilibrium p-value; BH: Benjamini-Hochberg.

## Sheet: Table S7. LD PPF6C & HDplex
Supplementary Table S7. The p-values from test of linkage disequilibrium for each pair of the PPF6C and HDplex loci. Significant p-values (p < 0.05) are shown in bold. No significant p-values were observed when applying Benjamini-Hochberg correction for multiple testing.
Locus Pair	p-value	Adjusted p-value Benjamini-Hochberg
FGA - D8S1132	0.00079	0.36735
D19S433 - D22S1045	0.00198	0.46035
D19S433 - D5S2500	0.00802	0.859640163934426
D10S1248 - D7S1517	0.01119	0.859640163934426
D6S474 - D10S2325	0.01178	0.859640163934426
D10S1248 - PentaD	0.01634	0.859640163934426
D19S433 - D8S1132	0.01644	0.859640163934426
D7S820 - D22S1045	0.02574	0.859640163934426
D10S1248 - D4S2366	0.02762	0.859640163934426
D3S1358 - FGA	0.03168	0.859640163934426
D6S474 - D8S1132	0.03238	0.859640163934426
D19S433 - SE33	0.03277	0.859640163934426
D16S539 - D18S51	0.03436	0.859640163934426
D2S441 - CSF1PO	0.03564	0.859640163934426
D2S441 - D18S51	0.03921	0.859640163934426
PentaD - vWA	0.0404	0.859640163934426
D19S433 - FGA	0.0405	0.859640163934426
D10S1248 - D7S820	0.04475	0.859640163934426
D13S317 - PentaE	0.04535	0.859640163934426
D3S1358 - CSF1PO	0.04921	0.859640163934426
D8S1179 - D2S1360	0.05168	0.859640163934426
D2S1338 - D5S2500	0.05178	0.859640163934426
D21S11 - D19S433	0.05446	0.859640163934426
TH01 - D12S391	0.05485	0.859640163934426
D16S539 - TPOX	0.05634	0.859640163934426
D2S441 - D5S818	0.05644	0.859640163934426
D10S1248 - D22S1045	0.06129	0.859640163934426
vWA - D22S1045	0.06287	0.859640163934426
PentaE - TPOX	0.06436	0.859640163934426
CSF1PO - D7S1517	0.06782	0.859640163934426
D22S1045 - D10S2325	0.06861	0.859640163934426
TPOX - D8S1179	0.06921	0.859640163934426
D10S1248 - D8S1179	0.07158	0.859640163934426
D19S433 - D2S1360	0.07208	0.859640163934426
TH01 - D7S820	0.07267	0.859640163934426
D1S1656 - D7S820	0.07505	0.859640163934426
PentaD - D5S818	0.07545	0.859640163934426
D16S539 - D5S2500	0.07713	0.859640163934426
D13S317 - CSF1PO	0.07733	0.859640163934426
D7S820 - D5S818	0.07743	0.859640163934426
PentaE - D22S1045	0.07941	0.859640163934426
PentaD - SE33	0.08089	0.859640163934426
D22S1045 - D3S1744	0.08089	0.859640163934426
PentaE - CSF1PO	0.08475	0.859640163934426
D18S51 - D3S1744	0.08772	0.859640163934426
TPOX - D3S1744	0.08782	0.859640163934426
TPOX - D10S2325	0.0902	0.859640163934426
D3S1358 - TPOX	0.0903	0.859640163934426
D7S820 - D10S2325	0.09307	0.859640163934426
D18S51 - D7S1517	0.09337	0.859640163934426
D1S1656 - PentaD	0.09604	0.859640163934426
SE33 - D8S1132	0.09881	0.859640163934426
D16S539 - D7S1517	0.0995	0.859640163934426
D16S539 - D4S2366	0.10119	0.859640163934426
vWA - D6S474	0.10683	0.859640163934426
D7S1517 - D4S2366	0.10683	0.859640163934426
PentaD - D2S1360	0.10703	0.859640163934426
D18S51 - TH01	0.10861	0.859640163934426
SE33 - FGA	0.11069	0.859640163934426
D3S1358 - D8S1132	0.11248	0.859640163934426
D2S1338 - D2S1360	0.11277	0.859640163934426
D4S2366 - D10S2325	0.1196	0.897
PentaE - D21S11	0.12396	0.914942857142857
TH01 - SE33	0.13168	0.93746447368421
D7S1517 - D3S1744	0.13257	0.93746447368421
D19S433 - D7S1517	0.13614	0.93746447368421
D13S317 - D21S11	0.13743	0.93746447368421
D7S820 - TPOX	0.13802	0.93746447368421
PentaE - D5S2500	0.14465	0.93746447368421
CSF1PO - D7S820	0.15139	0.93746447368421
D19S433 - D10S2325	0.15228	0.93746447368421
D2S441 - D5S2500	0.15257	0.93746447368421
D16S539 - D2S1360	0.15564	0.93746447368421
D7S1517 - D2S1360	0.15752	0.93746447368421
D3S1358 - D22S1045	0.16871	0.93746447368421
PentaE - D18S51	0.17	0.93746447368421
D13S317 - PentaD	0.17267	0.93746447368421
SE33 - D5S2500	0.17515	0.93746447368421
PentaE - D3S1744	0.17535	0.93746447368421
D2S441 - PentaE	0.17545	0.93746447368421
D18S51 - D21S11	0.17644	0.93746447368421
D5S818 - D8S1132	0.17703	0.93746447368421
PentaE - D16S539	0.1796	0.93746447368421
CSF1PO - D21S11	0.18515	0.93746447368421
D22S1045 - D4S2366	0.18851	0.93746447368421
D3S1358 - D21S11	0.1904	0.93746447368421
D2S441 - TPOX	0.19297	0.93746447368421
D3S1358 - D8S1179	0.19366	0.93746447368421
D13S317 - D16S539	0.19426	0.93746447368421
PentaD - D7S820	0.19465	0.93746447368421
D18S51 - D19S433	0.19475	0.93746447368421
PentaE - D12S391	0.19515	0.93746447368421
D1S1656 - PentaE	0.19693	0.93746447368421
CSF1PO - D6S474	0.19693	0.93746447368421
D21S11 - D2S1360	0.20485	0.93746447368421
D2S1338 - D7S1517	0.20584	0.93746447368421
FGA - D2S1360	0.20653	0.93746447368421
D8S1179 - D7S1517	0.21376	0.93746447368421
PentaE - D6S474	0.21614	0.93746447368421
D7S820 - D8S1132	0.21752	0.93746447368421
TH01 - D8S1132	0.2204	0.93746447368421
D2S441 - D21S11	0.22059	0.93746447368421
D10S1248 - D5S818	0.22248	0.93746447368421
D2S1338 - D8S1179	0.22327	0.93746447368421
vWA - TPOX	0.22624	0.93746447368421
D10S1248 - D12S391	0.22693	0.93746447368421
D2S1360 - D5S2500	0.22723	0.93746447368421
D13S317 - D7S1517	0.2299	0.93746447368421
D2S1338 - PentaD	0.23257	0.93746447368421
vWA - D2S1360	0.23812	0.93746447368421
PentaD - D4S2366	0.24307	0.93746447368421
D21S11 - SE33	0.24356	0.93746447368421
D16S539 - D8S1179	0.24475	0.93746447368421
TH01 - D2S1360	0.24485	0.93746447368421
D10S1248 - TH01	0.24515	0.93746447368421
D2S441 - FGA	0.24634	0.93746447368421
D10S1248 - vWA	0.24891	0.93746447368421
D22S1045 - FGA	0.2495	0.93746447368421
D13S317 - D2S1338	0.25416	0.93746447368421
D3S1358 - D7S820	0.25485	0.93746447368421
D5S818 - D4S2366	0.25535	0.93746447368421
D10S1248 - D16S539	0.25584	0.93746447368421
D5S818 - D2S1360	0.25871	0.93746447368421
CSF1PO - D8S1179	0.26109	0.93746447368421
D10S1248 - SE33	0.26119	0.93746447368421
D2S441 - D19S433	0.26446	0.93746447368421
D2S1338 - D21S11	0.26881	0.93746447368421
D16S539 - D6S474	0.27119	0.93746447368421
D10S1248 - D6S474	0.27139	0.93746447368421
D2S1338 - SE33	0.27168	0.93746447368421
D5S818 - D10S2325	0.27515	0.93746447368421
D2S441 - D22S1045	0.27673	0.93746447368421
D21S11 - TPOX	0.27752	0.93746447368421
D13S317 - D8S1132	0.27792	0.93746447368421
FGA - D4S2366	0.28119	0.93746447368421
PentaE - D19S433	0.28416	0.93746447368421
D18S51 - SE33	0.28495	0.93746447368421
FGA - D5S2500	0.28614	0.93746447368421
D2S1360 - D10S2325	0.28822	0.93746447368421
D2S1338 - D19S433	0.2898	0.93746447368421
D2S1338 - D5S818	0.29129	0.93746447368421
D3S1358 - D10S2325	0.29158	0.93746447368421
D1S1656 - D3S1744	0.29604	0.93746447368421
FGA - D3S1744	0.29604	0.93746447368421
D8S1179 - D12S391	0.29812	0.93746447368421
D18S51 - D22S1045	0.30099	0.93746447368421
TPOX - D4S2366	0.30257	0.93746447368421
PentaE - D7S820	0.30426	0.93746447368421
D8S1179 - D22S1045	0.30535	0.93746447368421
D5S818 - D7S1517	0.30634	0.93746447368421
D4S2366 - D8S1132	0.30634	0.93746447368421
D10S1248 - D3S1744	0.30644	0.93746447368421
D10S1248 - D2S1338	0.30871	0.938236274509804
D2S441 - D4S2366	0.31386	0.942664751552795
D1S1656 - CSF1PO	0.31703	0.942664751552795
PentaE - vWA	0.3204	0.942664751552795
D21S11 - D7S820	0.32396	0.942664751552795
D3S1358 - D2S1338	0.32465	0.942664751552795
D18S51 - D6S474	0.32663	0.942664751552795
D1S1656 - D8S1179	0.32931	0.942664751552795
D16S539 - D19S433	0.3304	0.942664751552795
D12S391 - D4S2366	0.33683	0.942664751552795
vWA - D12S391	0.33723	0.942664751552795
D13S317 - D18S51	0.34188	0.942664751552795
D1S1656 - D2S1338	0.34485	0.942664751552795
D3S1358 - D18S51	0.34624	0.942664751552795
D2S1338 - D8S1132	0.34693	0.942664751552795
D22S1045 - D6S474	0.35069	0.942664751552795
D21S11 - D4S2366	0.35218	0.942664751552795
D21S11 - D12S391	0.35604	0.942664751552795
D8S1179 - D6S474	0.35733	0.942664751552795
D16S539 - D5S818	0.3602	0.942664751552795
D6S474 - D5S2500	0.36158	0.942664751552795
D8S1179 - FGA	0.36406	0.942664751552795
D16S539 - D8S1132	0.36663	0.942664751552795
D3S1358 - D6S474	0.3699	0.942664751552795
D13S317 - D12S391	0.37	0.942664751552795
D22S1045 - D5S2500	0.37436	0.942664751552795
TH01 - D3S1744	0.3801	0.942664751552795
TH01 - D7S1517	0.38158	0.942664751552795
PentaE - D4S2366	0.38277	0.942664751552795
D13S317 - FGA	0.38436	0.942664751552795
D10S1248 - D10S2325	0.38624	0.942664751552795
D3S1358 - D3S1744	0.38851	0.942664751552795
D1S1656 - D12S391	0.38921	0.942664751552795
D2S441 - D7S1517	0.39178	0.942664751552795
D10S1248 - D19S433	0.39238	0.942664751552795
D13S317 - SE33	0.39535	0.942664751552795
TPOX - FGA	0.39653	0.942664751552795
D3S1744 - D4S2366	0.40168	0.942664751552795
D2S441 - PentaD	0.40436	0.942664751552795
D8S1179 - SE33	0.40495	0.942664751552795
D21S11 - D22S1045	0.40554	0.942664751552795
D5S818 - FGA	0.40574	0.942664751552795
D16S539 - PentaD	0.40624	0.942664751552795
D2S1338 - vWA	0.40673	0.942664751552795
D1S1656 - D22S1045	0.40861	0.942664751552795
D3S1358 - TH01	0.4101	0.942664751552795
D10S1248 - D5S2500	0.4104	0.942664751552795
TH01 - D10S2325	0.41158	0.942664751552795
D2S441 - D8S1179	0.4196	0.942664751552795
vWA - D5S818	0.4198	0.942664751552795
CSF1PO - D10S2325	0.42	0.942664751552795
D3S1358 - D1S1656	0.4204	0.942664751552795
TH01 - D8S1179	0.42248	0.942664751552795
D13S317 - D8S1179	0.42584	0.942664751552795
D7S820 - FGA	0.42604	0.942664751552795
D5S818 - D3S1744	0.42762	0.942664751552795
D2S1338 - TH01	0.4295	0.942664751552795
vWA - D7S1517	0.4297	0.942664751552795
D1S1656 - TPOX	0.43178	0.942664751552795
D3S1358 - D12S391	0.43347	0.942664751552795
D22S1045 - D7S1517	0.43376	0.942664751552795
D5S818 - D12S391	0.43574	0.942664751552795
D18S51 - TPOX	0.4401	0.942664751552795
TH01 - FGA	0.44337	0.942664751552795
CSF1PO - PentaD	0.44743	0.942664751552795
D4S2366 - D5S2500	0.45149	0.942664751552795
D16S539 - vWA	0.45218	0.942664751552795
TPOX - SE33	0.45267	0.942664751552795
D18S51 - vWA	0.45287	0.942664751552795
CSF1PO - D8S1132	0.45416	0.942664751552795
PentaD - D10S2325	0.45921	0.942664751552795
CSF1PO - vWA	0.46099	0.942664751552795
CSF1PO - TPOX	0.46634	0.942664751552795
TH01 - D19S433	0.47515	0.942664751552795
D21S11 - FGA	0.47525	0.942664751552795
D10S1248 - D13S317	0.47644	0.942664751552795
D21S11 - D10S2325	0.47743	0.942664751552795
D10S1248 - D2S1360	0.47881	0.942664751552795
TPOX - D2S1360	0.48634	0.942664751552795
D7S820 - D7S1517	0.48743	0.942664751552795
D16S539 - D12S391	0.49267	0.942664751552795
D12S391 - D6S474	0.49416	0.942664751552795
PentaD - D19S433	0.49812	0.942664751552795
D3S1358 - D16S539	0.49911	0.942664751552795
D1S1656 - D4S2366	0.50545	0.942664751552795
D8S1179 - D5S2500	0.50614	0.942664751552795
CSF1PO - D19S433	0.50673	0.942664751552795
D12S391 - D10S2325	0.50891	0.942664751552795
D3S1358 - D5S2500	0.51119	0.942664751552795
CSF1PO - D3S1744	0.51723	0.942664751552795
D10S1248 - D18S51	0.5205	0.942664751552795
D18S51 - CSF1PO	0.52099	0.942664751552795
CSF1PO - D2S1360	0.52257	0.942664751552795
TPOX - D7S1517	0.52287	0.942664751552795
D16S539 - D10S2325	0.52663	0.942664751552795
D2S441 - D16S539	0.52931	0.942664751552795
D3S1358 - D10S1248	0.53168	0.942664751552795
D13S317 - D6S474	0.53277	0.942664751552795
D5S818 - D8S1179	0.53337	0.942664751552795
FGA - D10S2325	0.53554	0.942664751552795
D13S317 - D4S2366	0.53653	0.942664751552795
D2S441 - vWA	0.53733	0.942664751552795
D12S391 - D5S2500	0.54149	0.942664751552795
D21S11 - D8S1179	0.54208	0.942664751552795
D8S1179 - D4S2366	0.54267	0.942664751552795
D2S1360 - D6S474	0.54337	0.942664751552795
D7S820 - SE33	0.54822	0.942664751552795
D1S1656 - D13S317	0.5499	0.942664751552795
PentaE - D7S1517	0.5502	0.942664751552795
D7S820 - D5S2500	0.5505	0.942664751552795
TH01 - D6S474	0.55079	0.942664751552795
D2S441 - D10S1248	0.55218	0.942664751552795
TH01 - D21S11	0.55317	0.942664751552795
D1S1656 - D5S818	0.55347	0.942664751552795
TPOX - D19S433	0.5601	0.942664751552795
FGA - D7S1517	0.5604	0.942664751552795
D3S1358 - SE33	0.56426	0.942664751552795
D8S1179 - D10S2325	0.56634	0.942664751552795
D2S441 - D2S1338	0.5699	0.942664751552795
D2S1338 - D6S474	0.5704	0.942664751552795
D3S1358 - PentaE	0.57089	0.942664751552795
vWA - D7S820	0.57168	0.942664751552795
D2S1338 - TPOX	0.57218	0.942664751552795
SE33 - D6S474	0.57347	0.942664751552795
D21S11 - D3S1744	0.57545	0.942664751552795
D5S818 - D19S433	0.57673	0.942664751552795
D21S11 - D7S1517	0.5801	0.942664751552795
TH01 - TPOX	0.58139	0.942664751552795
PentaD - D7S1517	0.58337	0.942664751552795
TH01 - vWA	0.58663	0.942664751552795
TH01 - D4S2366	0.5905	0.942664751552795
CSF1PO - D12S391	0.59554	0.942664751552795
D18S51 - PentaD	0.59634	0.942664751552795
D3S1744 - D6S474	0.6003	0.942664751552795
D3S1358 - D4S2366	0.60079	0.942664751552795
D10S1248 - PentaE	0.60188	0.942664751552795
D8S1179 - D8S1132	0.60267	0.942664751552795
TPOX - D22S1045	0.60396	0.942664751552795
D8S1179 - D19S433	0.60436	0.942664751552795
D5S818 - D5S2500	0.60545	0.942664751552795
D2S1338 - FGA	0.60683	0.942664751552795
D7S1517 - D10S2325	0.60743	0.942664751552795
PentaD - D5S2500	0.60832	0.942664751552795
D7S1517 - D5S2500	0.61158	0.942664751552795
D18S51 - D10S2325	0.61267	0.942664751552795
D2S1338 - D4S2366	0.61624	0.942664751552795
D18S51 - D12S391	0.61891	0.942664751552795
D8S1179 - D3S1744	0.6202	0.942664751552795
D13S317 - D5S2500	0.6204	0.942664751552795
D12S391 - D19S433	0.62149	0.942664751552795
vWA - FGA	0.62149	0.942664751552795
D19S433 - D4S2366	0.62198	0.942664751552795
D2S1338 - D7S820	0.62327	0.942664751552795
D2S1338 - D10S2325	0.62525	0.942664751552795
D8S1132 - D5S2500	0.62752	0.942664751552795
D18S51 - D8S1179	0.6301	0.942664751552795
D18S51 - D2S1338	0.63178	0.942664751552795
D12S391 - D2S1360	0.63584	0.942664751552795
PentaE - D2S1360	0.63614	0.942664751552795
SE33 - D10S2325	0.63653	0.942664751552795
D2S441 - TH01	0.63683	0.942664751552795
D3S1358 - D2S1360	0.64356	0.942664751552795
D7S820 - D6S474	0.64386	0.942664751552795
D2S441 - D3S1744	0.64832	0.942664751552795
CSF1PO - D22S1045	0.64851	0.942664751552795
TPOX - D12S391	0.64901	0.942664751552795
D13S317 - TPOX	0.6501	0.942664751552795
D3S1358 - D13S317	0.65089	0.942664751552795
D5S818 - SE33	0.65109	0.942664751552795
D7S820 - D12S391	0.65277	0.942664751552795
D2S441 - D7S820	0.65802	0.942934955752212
D5S818 - TPOX	0.6596	0.942934955752212
PentaD - D22S1045	0.66248	0.942934955752212
PentaD - D8S1179	0.66277	0.942934955752212
D21S11 - D6S474	0.66317	0.942934955752212
FGA - D6S474	0.66861	0.942934955752212
PentaE - FGA	0.66881	0.942934955752212
PentaD - TPOX	0.67	0.942934955752212
CSF1PO - TH01	0.67139	0.942934955752212
D3S1358 - PentaD	0.67634	0.942934955752212
PentaD - D8S1132	0.6804	0.942934955752212
D2S1338 - D3S1744	0.68188	0.942934955752212
PentaE - D8S1179	0.68248	0.942934955752212
D16S539 - CSF1PO	0.68535	0.942934955752212
CSF1PO - FGA	0.68554	0.942934955752212
vWA - D19S433	0.68624	0.942934955752212
D18S51 - D5S2500	0.68743	0.942934955752212
D5S818 - D22S1045	0.6897	0.943266176470588
PentaE - SE33	0.69505	0.943546820809249
PentaE - TH01	0.69713	0.943546820809249
D2S441 - SE33	0.69812	0.943546820809249
D2S441 - D8S1132	0.69842	0.943546820809249
D1S1656 - D16S539	0.70079	0.943546820809249
D13S317 - D2S1360	0.70208	0.943546820809249
D12S391 - SE33	0.70713	0.945005603448276
D7S1517 - D6S474	0.70723	0.945005603448276
D13S317 - D22S1045	0.7103	0.945384857142857
D22S1045 - D8S1132	0.71158	0.945384857142857
SE33 - D3S1744	0.71485	0.94662375
D1S1656 - D21S11	0.72218	0.94662375
TH01 - D5S2500	0.72416	0.94662375
D13S317 - TH01	0.72743	0.94662375
D16S539 - FGA	0.72762	0.94662375
D7S820 - D8S1179	0.72881	0.94662375
D3S1744 - D10S2325	0.7299	0.94662375
D10S1248 - FGA	0.73089	0.94662375
D3S1744 - D8S1132	0.73228	0.94662375
PentaE - D5S818	0.73287	0.94662375
D1S1656 - D6S474	0.73525	0.947067174515235
D18S51 - D2S1360	0.74178	0.951994628099174
D6S474 - D4S2366	0.74317	0.951994628099174
D2S441 - D6S474	0.7496	0.953728861788618
D7S820 - D3S1744	0.7498	0.953728861788618
D19S433 - D6S474	0.75406	0.953728861788618
D16S539 - D21S11	0.75554	0.953728861788618
vWA - SE33	0.75564	0.953728861788618
CSF1PO - D5S818	0.75683	0.953728861788618
CSF1PO - SE33	0.7599	0.955009459459459
D2S1360 - D4S2366	0.76475	0.956378627968338
SE33 - D7S1517	0.77069	0.956378627968338
D12S391 - D8S1132	0.77297	0.956378627968338
D12S391 - D7S1517	0.77525	0.956378627968338
D3S1358 - D7S1517	0.77673	0.956378627968338
D3S1744 - D5S2500	0.77842	0.956378627968338
PentaE - D8S1132	0.77861	0.956378627968338
D13S317 - D10S2325	0.77891	0.956378627968338
PentaD - FGA	0.7795	0.956378627968338
D2S1338 - D22S1045	0.78653	0.962464342105263
vWA - D5S2500	0.79693	0.972631102362205
D1S1656 - SE33	0.80287	0.97731557591623
D16S539 - TH01	0.80743	0.980300130548303
D1S1656 - FGA	0.8102	0.9811015625
PentaD - D3S1744	0.81396	0.981378886010363
PentaD - D21S11	0.81465	0.981378886010363
D1S1656 - D19S433	0.82059	0.984655384615385
D13S317 - D3S1744	0.82208	0.984655384615385
D10S1248 - D8S1132	0.82396	0.984655384615385
D2S441 - D10S2325	0.82584	0.984655384615385
D3S1358 - D5S818	0.82871	0.984832233502538
D12S391 - D22S1045	0.83238	0.984832233502538
vWA - D3S1744	0.83337	0.984832233502538
D19S433 - D3S1744	0.83446	0.984832233502538
D10S1248 - CSF1PO	0.84257	0.990896212121212
PentaD - D6S474	0.84386	0.990896212121212
D2S441 - D12S391	0.84832	0.991257212713936
D5S818 - D6S474	0.85644	0.991257212713936
D18S51 - D4S2366	0.85673	0.991257212713936
D16S539 - D2S1338	0.85743	0.991257212713936
PentaE - D2S1338	0.85931	0.991257212713936
PentaD - TH01	0.8597	0.991257212713936
D7S1517 - D8S1132	0.86455	0.991257212713936
TPOX - D6S474	0.86772	0.991257212713936
D16S539 - D3S1744	0.86941	0.991257212713936
D18S51 - D8S1132	0.87	0.991257212713936
D1S1656 - D2S1360	0.8704	0.991257212713936
D3S1358 - D2S441	0.87129	0.991257212713936
CSF1PO - D4S2366	0.87188	0.991257212713936
D16S539 - D7S820	0.87465	0.991981097560976
SE33 - D22S1045	0.87792	0.993267153284672
D1S1656 - D10S1248	0.88446	0.998237621359223
D12S391 - FGA	0.89089	0.99871
D1S1656 - D18S51	0.89624	0.99871
D7S820 - D4S2366	0.8998	0.99871
D12S391 - D3S1744	0.90426	0.99871
D13S317 - D19S433	0.90436	0.99871
D8S1132 - D10S2325	0.90455	0.99871
D21S11 - D8S1132	0.90673	0.99871
D2S1338 - D12S391	0.9199	0.99871
D3S1358 - D19S433	0.92069	0.99871
D1S1656 - D10S2325	0.92069	0.99871
D18S51 - FGA	0.92168	0.99871
PentaD - D12S391	0.93297	0.99871
vWA - D21S11	0.9396	0.99871
D18S51 - D5S818	0.94406	0.99871
vWA - D8S1132	0.94545	0.99871
SE33 - D2S1360	0.94554	0.99871
D21S11 - D5S2500	0.95059	0.99871
D1S1656 - D2S441	0.95139	0.99871
D7S820 - D2S1360	0.95267	0.99871
D1S1656 - D7S1517	0.95317	0.99871
TPOX - D5S2500	0.95446	0.99871
D1S1656 - vWA	0.95455	0.99871
vWA - D8S1179	0.95554	0.99871
PentaE - PentaD	0.95911	0.99871
D3S1744 - D2S1360	0.9602	0.99871
D16S539 - SE33	0.96347	0.99871
TPOX - D8S1132	0.96505	0.99871
D13S317 - D7S820	0.96901	0.99871
TH01 - D5S818	0.9699	0.99871
D5S2500 - D10S2325	0.97416	0.99871
D2S441 - D13S317	0.97624	0.99871
D22S1045 - D2S1360	0.97802	0.99871
D16S539 - D22S1045	0.9798	0.99871
SE33 - D4S2366	0.9798	0.99871
TH01 - D22S1045	0.98099	0.99871
D18S51 - D7S820	0.98149	0.99871
D1S1656 - TH01	0.98218	0.99871
D7S820 - D19S433	0.98297	0.99871
CSF1PO - D5S2500	0.98376	0.99871
PentaE - D10S2325	0.98436	0.99871
D10S1248 - TPOX	0.9905	0.99871
D21S11 - D5S818	0.99079	0.99871
D3S1358 - vWA	0.99129	0.99871
D1S1656 - D8S1132	0.99139	0.99871
vWA - D10S2325	0.99139	0.99871
D13S317 - D5S818	0.99228	0.99871
D13S317 - vWA	0.99267	0.99871
D1S1656 - D5S2500	0.99267	0.99871
D2S1360 - D8S1132	0.99535	0.99871
D2S441 - D2S1360	0.99564	0.99871
vWA - D4S2366	0.99574	0.99871
D10S1248 - D21S11	0.99713	0.99871
D2S1338 - CSF1PO	0.99871	0.99871

## Sheet: Table S8. MainstAY Allele freq
Supplementary Table S8. Allele frequencies for each autosomal STR included in the MainstAY SE kit. Both length-based and complete sequence-based allele frequencies are reported. The nomenclature and sequence were derived from STRnaming.
Locus	Sequence-based allele name	Length-based allele name	Counts	Frequency (Length-based)	Frequency (Sequence-based)	Sequence
CSF1PO	CE7_TCTA[7]ATCT[3]	7	2	0.0018587360594795538	0.0018587360594795538	CTTCCTATCTATCTATCTATCTATCTATCTATCTAATCTATCTATCTT
CSF1PO	CE8_TCTA[8]ATCT[3]	8	3	0.0027881040892193307	0.0027881040892193307	CTTCCTATCTATCTATCTATCTATCTATCTATCTATCTAATCTATCTATCTT
CSF1PO	CE9_TCTA[9]ATCT[3]	9	27	0.02509293680297398	0.02509293680297398	CTTCCTATCTATCTATCTATCTATCTATCTATCTATCTATCTAATCTATCTATCTT
CSF1PO	CE10_TCTA[10]ATCT[3]	10	286	0.26579925650557623	0.26579925650557623	CTTCCTATCTATCTATCTATCTATCTATCTATCTATCTATCTATCTAATCTATCTATCTT
CSF1PO	CE10.3_TCTA[5]TCA[1]TCTA[5]ATCT[3]	10.3	1	9.293680297397769e-4	9.293680297397769e-4	CTTCCTATCTATCTATCTATCTATCTATCATCTATCTATCTATCTATCTAATCTATCTATCTT
CSF1PO	CE11_TCTA[11]ATCT[3]	11	312	0.2899628252788104	0.2899628252788104	CTTCCTATCTATCTATCTATCTATCTATCTATCTATCTATCTATCTATCTAATCTATCTATCTT
CSF1PO	CE12_TCTA[12]ATCT[3]	12	360	0.3345724907063197	0.3345724907063197	CTTCCTATCTATCTATCTATCTATCTATCTATCTATCTATCTATCTATCTATCTAATCTATCTATCTT
CSF1PO	CE13_TCTA[13]ATCT[3]	13	67	0.062267657992565055	0.062267657992565055	CTTCCTATCTATCTATCTATCTATCTATCTATCTATCTATCTATCTATCTATCTATCTAATCTATCTATCTT
CSF1PO	CE14_TCTA[14]ATCT[3]	14	16	0.01486988847583643	0.01486988847583643	CTTCCTATCTATCTATCTATCTATCTATCTATCTATCTATCTATCTATCTATCTATCTATCTAATCTATCTATCTT
CSF1PO	CE15_TCTA[15]ATCT[3]	15	2	0.0018587360594795538	0.0018587360594795538	CTTCCTATCTATCTATCTATCTATCTATCTATCTATCTATCTATCTATCTATCTATCTATCTATCTAATCTATCTATCTT
D10S1248	CE11_GGAA[11]	11	1	9.293680297397769e-4	9.293680297397769e-4	TTGAACAAATGAGTGAGTGGAAGGAAGGAAGGAAGGAAGGAAGGAAGGAAGGAAGGAAGGAAATGAAGACAATACAACCAGAGTT
D10S1248	CE12_GGAA[12]	12	27	0.02509293680297398	0.02509293680297398	TTGAACAAATGAGTGAGTGGAAGGAAGGAAGGAAGGAAGGAAGGAAGGAAGGAAGGAAGGAAGGAAATGAAGACAATACAACCAGAGTT
D10S1248	CE13_GGAA[13]	13	339	0.3159851301115242	0.3150557620817844	TTGAACAAATGAGTGAGTGGAAGGAAGGAAGGAAGGAAGGAAGGAAGGAAGGAAGGAAGGAAGGAAGGAAATGAAGACAATACAACCAGAGTT
D10S1248	CE13_GGAA[13]_+3G>A	13	1		9.293680297397769e-4	TTGAACAAATGAGTGAGTGGAAGGAAGGAAGGAAGGAAGGAAGGAAGGAAGGAAGGAAGGAAGGAAGGAAATAAAGACAATACAACCAGAGTT
D10S1248	CE14_GGAA[14]	14	356	0.33178438661710036	0.3308550185873606	TTGAACAAATGAGTGAGTGGAAGGAAGGAAGGAAGGAAGGAAGGAAGGAAGGAAGGAAGGAAGGAAGGAAGGAAATGAAGACAATACAACCAGAGTT
D10S1248	CE14_GGAA[14]_-1T>A	14	1		9.293680297397769e-4	TTGAACAAATGAGTGAGAGGAAGGAAGGAAGGAAGGAAGGAAGGAAGGAAGGAAGGAAGGAAGGAAGGAAGGAAATGAAGACAATACAACCAGAGTT
D10S1248	CE15_GGAA[15]	15	193	0.17936802973977695	0.17936802973977695	TTGAACAAATGAGTGAGTGGAAGGAAGGAAGGAAGGAAGGAAGGAAGGAAGGAAGGAAGGAAGGAAGGAAGGAAGGAAATGAAGACAATACAACCAGAGTT
D10S1248	CE16_GGAA[16]	16	134	0.12453531598513011	0.12453531598513011	TTGAACAAATGAGTGAGTGGAAGGAAGGAAGGAAGGAAGGAAGGAAGGAAGGAAGGAAGGAAGGAAGGAAGGAAGGAAGGAAATGAAGACAATACAACCAGAGTT
D10S1248	CE17_GGAA[17]	17	21	0.019516728624535316	0.019516728624535316	TTGAACAAATGAGTGAGTGGAAGGAAGGAAGGAAGGAAGGAAGGAAGGAAGGAAGGAAGGAAGGAAGGAAGGAAGGAAGGAAGGAAATGAAGACAATACAACCAGAGTT
D10S1248	CE18_GGAA[18]	18	3	0.0027881040892193307	0.0027881040892193307	TTGAACAAATGAGTGAGTGGAAGGAAGGAAGGAAGGAAGGAAGGAAGGAAGGAAGGAAGGAAGGAAGGAAGGAAGGAAGGAAGGAAGGAAATGAAGACAATACAACCAGAGTT
D12S391	CE14_TAGA[8]CAGA[6]	14	1	9.293680297397769e-4	9.293680297397769e-4	CAGAGAGAAAGAATCAACAGGATCAATGGATGCATAGGTAGATAGATAGATAGATAGATAGATAGATAGACAGACAGACAGACAGACAGACAGATGAGAGGGGATTTATTA
D12S391	CE15_TAGA[9]CAGA[6]	15	48	0.04460966542750929	0.04460966542750929	CAGAGAGAAAGAATCAACAGGATCAATGGATGCATAGGTAGATAGATAGATAGATAGATAGATAGATAGATAGACAGACAGACAGACAGACAGACAGATGAGAGGGGATTTATTA
D12S391	CE16_TAGA[10]CAGA[6]	16	24	0.022304832713754646	0.022304832713754646	CAGAGAGAAAGAATCAACAGGATCAATGGATGCATAGGTAGATAGATAGATAGATAGATAGATAGATAGATAGATAGACAGACAGACAGACAGACAGACAGATGAGAGGGGATTTATTA
D12S391	CE16.3_TAGA[1]TGA[1]TAGA[8]CAGA[7]	16.3	1	9.293680297397769e-4	9.293680297397769e-4	CAGAGAGAAAGAATCAACAGGATCAATGGATGCATAGGTAGATGATAGATAGATAGATAGATAGATAGATAGATAGACAGACAGACAGACAGACAGACAGACAGATGAGAGGGGATTTATTA
D12S391	CE17_TAGA[10]CAGA[7]	17	4	0.13104089219330856	0.0037174721189591076	CAGAGAGAAAGAATCAACAGGATCAATGGATGCATAGGTAGATAGATAGATAGATAGATAGATAGATAGATAGATAGACAGACAGACAGACAGACAGACAGACAGATGAGAGGGGATTTATTA
D12S391	CE17_TAGA[11]CAGA[6]	17	129		0.11988847583643122	CAGAGAGAAAGAATCAACAGGATCAATGGATGCATAGGTAGATAGATAGATAGATAGATAGATAGATAGATAGATAGATAGACAGACAGACAGACAGACAGACAGATGAGAGGGGATTTATTA
D12S391	CE17_TAGA[12]CAGA[5]	17	8		0.007434944237918215	CAGAGAGAAAGAATCAACAGGATCAATGGATGCATAGGTAGATAGATAGATAGATAGATAGATAGATAGATAGATAGATAGATAGACAGACAGACAGACAGACAGATGAGAGGGGATTTATTA
D12S391	CE17.3_TAGA[1]TGA[1]TAGA[9]CAGA[7]	17.3	17	0.015799256505576207	0.015799256505576207	CAGAGAGAAAGAATCAACAGGATCAATGGATGCATAGGTAGATGATAGATAGATAGATAGATAGATAGATAGATAGATAGACAGACAGACAGACAGACAGACAGACAGATGAGAGGGGATTTATTA
D12S391	CE18_TAGA[10]CAGA[8]	18	1	0.19237918215613384	9.293680297397769e-4	CAGAGAGAAAGAATCAACAGGATCAATGGATGCATAGGTAGATAGATAGATAGATAGATAGATAGATAGATAGATAGACAGACAGACAGACAGACAGACAGACAGACAGATGAGAGGGGATTTATTA
D12S391	CE18_TAGA[11]CAGA[7]	18	4		0.0037174721189591076	CAGAGAGAAAGAATCAACAGGATCAATGGATGCATAGGTAGATAGATAGATAGATAGATAGATAGATAGATAGATAGATAGACAGACAGACAGACAGACAGACAGACAGATGAGAGGGGATTTATTA
D12S391	CE18_TAGA[12]CAGA[6]	18	192		0.17843866171003717	CAGAGAGAAAGAATCAACAGGATCAATGGATGCATAGGTAGATAGATAGATAGATAGATAGATAGATAGATAGATAGATAGATAGACAGACAGACAGACAGACAGACAGATGAGAGGGGATTTATTA
D12S391	CE18_TAGA[13]CAGA[5]	18	10		0.00929368029739777	CAGAGAGAAAGAATCAACAGGATCAATGGATGCATAGGTAGATAGATAGATAGATAGATAGATAGATAGATAGATAGATAGATAGATAGACAGACAGACAGACAGACAGATGAGAGGGGATTTATTA
D12S391	CE18.3_TAGA[1]TGA[1]TAGA[10]CAGA[7]	18.3	13	0.012081784386617101	0.012081784386617101	CAGAGAGAAAGAATCAACAGGATCAATGGATGCATAGGTAGATGATAGATAGATAGATAGATAGATAGATAGATAGATAGATAGACAGACAGACAGACAGACAGACAGACAGATGAGAGGGGATTTATTA
D12S391	CE19_TAGA[11]CAGA[8]	19	1	0.09944237918215613	9.293680297397769e-4	CAGAGAGAAAGAATCAACAGGATCAATGGATGCATAGGTAGATAGATAGATAGATAGATAGATAGATAGATAGATAGATAGACAGACAGACAGACAGACAGACAGACAGACAGATGAGAGGGGATTTATTA
D12S391	CE19_TAGA[11]CAGA[8]_+1T>C	19	1		9.293680297397769e-4	CAGAGAGAAAGAATCAACAGGATCAATGGATGCATAGGTAGATAGATAGATAGATAGATAGATAGATAGATAGATAGATAGACAGACAGACAGACAGACAGACAGACAGACAGACGAGAGGGGATTTATTA
D12S391	CE19_TAGA[12]CAGA[7]	19	20		0.01858736059479554	CAGAGAGAAAGAATCAACAGGATCAATGGATGCATAGGTAGATAGATAGATAGATAGATAGATAGATAGATAGATAGATAGATAGACAGACAGACAGACAGACAGACAGACAGATGAGAGGGGATTTATTA
D12S391	CE19_TAGA[12]CAGA[7]_+1T>C	19	3		0.0027881040892193307	CAGAGAGAAAGAATCAACAGGATCAATGGATGCATAGGTAGATAGATAGATAGATAGATAGATAGATAGATAGATAGATAGATAGACAGACAGACAGACAGACAGACAGACAGACGAGAGGGGATTTATTA
D12S391	CE19_TAGA[13]CAGA[6]	19	77		0.07156133828996282	CAGAGAGAAAGAATCAACAGGATCAATGGATGCATAGGTAGATAGATAGATAGATAGATAGATAGATAGATAGATAGATAGATAGATAGACAGACAGACAGACAGACAGACAGATGAGAGGGGATTTATTA
D12S391	CE19_TAGA[14]CAGA[5]	19	5		0.004646840148698885	CAGAGAGAAAGAATCAACAGGATCAATGGATGCATAGGTAGATAGATAGATAGATAGATAGATAGATAGATAGATAGATAGATAGATAGATAGACAGACAGACAGACAGACAGATGAGAGGGGATTTATTA
D12S391	CE19.3_TAGA[1]TGA[1]TAGA[11]CAGA[7]	19.3	4	0.004646840148698885	0.0037174721189591076	CAGAGAGAAAGAATCAACAGGATCAATGGATGCATAGGTAGATGATAGATAGATAGATAGATAGATAGATAGATAGATAGATAGATAGACAGACAGACAGACAGACAGACAGACAGATGAGAGGGGATTTATTA
D12S391	CE19.3_TAGA[5]TGA[1]TAGA[8]CAGA[6]	19.3	1		9.293680297397769e-4	CAGAGAGAAAGAATCAACAGGATCAATGGATGCATAGGTAGATAGATAGATAGATAGATGATAGATAGATAGATAGATAGATAGATAGATAGACAGACAGACAGACAGACAGACAGATGAGAGGGGATTTATTA
D12S391	CE20_TAGA[12]CAGA[8]	20	1	0.09944237918215613	9.293680297397769e-4	CAGAGAGAAAGAATCAACAGGATCAATGGATGCATAGGTAGATAGATAGATAGATAGATAGATAGATAGATAGATAGATAGATAGACAGACAGACAGACAGACAGACAGACAGACAGATGAGAGGGGATTTATTA
D12S391	CE20_TAGA[12]CAGA[8]_+1T>C	20	26		0.024163568773234202	CAGAGAGAAAGAATCAACAGGATCAATGGATGCATAGGTAGATAGATAGATAGATAGATAGATAGATAGATAGATAGATAGATAGACAGACAGACAGACAGACAGACAGACAGACAGACGAGAGGGGATTTATTA
D12S391	CE20_TAGA[13]CAGA[7]	20	28		0.026022304832713755	CAGAGAGAAAGAATCAACAGGATCAATGGATGCATAGGTAGATAGATAGATAGATAGATAGATAGATAGATAGATAGATAGATAGATAGACAGACAGACAGACAGACAGACAGACAGATGAGAGGGGATTTATTA
D12S391	CE20_TAGA[13]CAGA[7]_+1T>C	20	7		0.006505576208178439	CAGAGAGAAAGAATCAACAGGATCAATGGATGCATAGGTAGATAGATAGATAGATAGATAGATAGATAGATAGATAGATAGATAGATAGACAGACAGACAGACAGACAGACAGACAGACGAGAGGGGATTTATTA
D12S391	CE20_TAGA[14]CAGA[6]	20	40		0.03717472118959108	CAGAGAGAAAGAATCAACAGGATCAATGGATGCATAGGTAGATAGATAGATAGATAGATAGATAGATAGATAGATAGATAGATAGATAGATAGACAGACAGACAGACAGACAGACAGATGAGAGGGGATTTATTA
D12S391	CE20_TAGA[14]CAGA[6]_+1T>C	20	1		9.293680297397769e-4	CAGAGAGAAAGAATCAACAGGATCAATGGATGCATAGGTAGATAGATAGATAGATAGATAGATAGATAGATAGATAGATAGATAGATAGATAGACAGACAGACAGACAGACAGACAGACGAGAGGGGATTTATTA
D12S391	CE20_TAGA[15]CAGA[5]	20	1		9.293680297397769e-4	CAGAGAGAAAGAATCAACAGGATCAATGGATGCATAGGTAGATAGATAGATAGATAGATAGATAGATAGATAGATAGATAGATAGATAGATAGATAGACAGACAGACAGACAGACAGATGAGAGGGGATTTATTA
D12S391	CE20_TAGG[1]TAGA[11]CAGA[8]_+1T>C	20	3		0.0027881040892193307	CAGAGAGAAAGAATCAACAGGATCAATGGATGCATAGGTAGGTAGATAGATAGATAGATAGATAGATAGATAGATAGATAGATAGACAGACAGACAGACAGACAGACAGACAGACAGACGAGAGGGGATTTATTA
D12S391	CE21_TAGA[12]CAGA[9]	21	1	0.12360594795539033	9.293680297397769e-4	CAGAGAGAAAGAATCAACAGGATCAATGGATGCATAGGTAGATAGATAGATAGATAGATAGATAGATAGATAGATAGATAGATAGACAGACAGACAGACAGACAGACAGACAGACAGACAGATGAGAGGGGATTTATTA
D12S391	CE21_TAGA[12]CAGA[9]_+1T>C	21	3		0.0027881040892193307	CAGAGAGAAAGAATCAACAGGATCAATGGATGCATAGGTAGATAGATAGATAGATAGATAGATAGATAGATAGATAGATAGATAGACAGACAGACAGACAGACAGACAGACAGACAGACAGACGAGAGGGGATTTATTA
D12S391	CE21_TAGA[13]CAGA[8]	21	6		0.0055762081784386614	CAGAGAGAAAGAATCAACAGGATCAATGGATGCATAGGTAGATAGATAGATAGATAGATAGATAGATAGATAGATAGATAGATAGATAGACAGACAGACAGACAGACAGACAGACAGACAGATGAGAGGGGATTTATTA
D12S391	CE21_TAGA[13]CAGA[8]_+1T>C	21	78		0.0724907063197026	CAGAGAGAAAGAATCAACAGGATCAATGGATGCATAGGTAGATAGATAGATAGATAGATAGATAGATAGATAGATAGATAGATAGATAGACAGACAGACAGACAGACAGACAGACAGACAGACGAGAGGGGATTTATTA
D12S391	CE21_TAGA[14]CAGA[7]	21	9		0.008364312267657992	CAGAGAGAAAGAATCAACAGGATCAATGGATGCATAGGTAGATAGATAGATAGATAGATAGATAGATAGATAGATAGATAGATAGATAGATAGACAGACAGACAGACAGACAGACAGACAGATGAGAGGGGATTTATTA
D12S391	CE21_TAGA[14]CAGA[7]_+1T>C	21	21		0.019516728624535316	CAGAGAGAAAGAATCAACAGGATCAATGGATGCATAGGTAGATAGATAGATAGATAGATAGATAGATAGATAGATAGATAGATAGATAGATAGACAGACAGACAGACAGACAGACAGACAGACGAGAGGGGATTTATTA
D12S391	CE21_TAGA[15]CAGA[6]	21	14		0.013011152416356878	CAGAGAGAAAGAATCAACAGGATCAATGGATGCATAGGTAGATAGATAGATAGATAGATAGATAGATAGATAGATAGATAGATAGATAGATAGATAGACAGACAGACAGACAGACAGACAGATGAGAGGGGATTTATTA
D12S391	CE21_TAGA[15]CAGA[6]_+1T>C	21	1		9.293680297397769e-4	CAGAGAGAAAGAATCAACAGGATCAATGGATGCATAGGTAGATAGATAGATAGATAGATAGATAGATAGATAGATAGATAGATAGATAGATAGATAGACAGACAGACAGACAGACAGACAGACGAGAGGGGATTTATTA
D12S391	CE22_TAGA[12]CAGA[10]	22	1	0.10780669144981413	9.293680297397769e-4	CAGAGAGAAAGAATCAACAGGATCAATGGATGCATAGGTAGATAGATAGATAGATAGATAGATAGATAGATAGATAGATAGATAGACAGACAGACAGACAGACAGACAGACAGACAGACAGACAGATGAGAGGGGATTTATTA
D12S391	CE22_TAGA[12]CAGA[10]_+1T>C	22	3		0.0027881040892193307	CAGAGAGAAAGAATCAACAGGATCAATGGATGCATAGGTAGATAGATAGATAGATAGATAGATAGATAGATAGATAGATAGATAGACAGACAGACAGACAGACAGACAGACAGACAGACAGACAGACGAGAGGGGATTTATTA
D12S391	CE22_TAGA[13]CAGA[9]	22	1		9.293680297397769e-4	CAGAGAGAAAGAATCAACAGGATCAATGGATGCATAGGTAGATAGATAGATAGATAGATAGATAGATAGATAGATAGATAGATAGATAGACAGACAGACAGACAGACAGACAGACAGACAGACAGATGAGAGGGGATTTATTA
D12S391	CE22_TAGA[13]CAGA[9]_+1T>C	22	15		0.013940520446096654	CAGAGAGAAAGAATCAACAGGATCAATGGATGCATAGGTAGATAGATAGATAGATAGATAGATAGATAGATAGATAGATAGATAGATAGACAGACAGACAGACAGACAGACAGACAGACAGACAGACGAGAGGGGATTTATTA
D12S391	CE22_TAGA[14]CAGA[8]	22	15		0.013940520446096654	CAGAGAGAAAGAATCAACAGGATCAATGGATGCATAGGTAGATAGATAGATAGATAGATAGATAGATAGATAGATAGATAGATAGATAGATAGACAGACAGACAGACAGACAGACAGACAGACAGATGAGAGGGGATTTATTA
D12S391	CE22_TAGA[14]CAGA[8]_+1T>C	22	59		0.05483271375464684	CAGAGAGAAAGAATCAACAGGATCAATGGATGCATAGGTAGATAGATAGATAGATAGATAGATAGATAGATAGATAGATAGATAGATAGATAGACAGACAGACAGACAGACAGACAGACAGACAGACGAGAGGGGATTTATTA
D12S391	CE22_TAGA[15]CAGA[7]_+1T>C	22	18		0.016728624535315983	CAGAGAGAAAGAATCAACAGGATCAATGGATGCATAGGTAGATAGATAGATAGATAGATAGATAGATAGATAGATAGATAGATAGATAGATAGATAGACAGACAGACAGACAGACAGACAGACAGACGAGAGGGGATTTATTA
D12S391	CE22_TAGA[16]CAGA[6]_+1T>C	22	2		0.0018587360594795538	CAGAGAGAAAGAATCAACAGGATCAATGGATGCATAGGTAGATAGATAGATAGATAGATAGATAGATAGATAGATAGATAGATAGATAGATAGATAGATAGACAGACAGACAGACAGACAGACAGACGAGAGGGGATTTATTA
D12S391	CE22_TAGG[1]TAGA[15]CAGA[6]	22	2		0.0018587360594795538	CAGAGAGAAAGAATCAACAGGATCAATGGATGCATAGGTAGGTAGATAGATAGATAGATAGATAGATAGATAGATAGATAGATAGATAGATAGATAGATAGACAGACAGACAGACAGACAGACAGATGAGAGGGGATTTATTA
D12S391	CE23_TAGA[13]CAGA[10]	23	8	0.10037174721189591	0.007434944237918215	CAGAGAGAAAGAATCAACAGGATCAATGGATGCATAGGTAGATAGATAGATAGATAGATAGATAGATAGATAGATAGATAGATAGATAGACAGACAGACAGACAGACAGACAGACAGACAGACAGACAGATGAGAGGGGATTTATTA
D12S391	CE23_TAGA[13]CAGA[10]_+1T>C	23	8		0.007434944237918215	CAGAGAGAAAGAATCAACAGGATCAATGGATGCATAGGTAGATAGATAGATAGATAGATAGATAGATAGATAGATAGATAGATAGATAGACAGACAGACAGACAGACAGACAGACAGACAGACAGACAGACGAGAGGGGATTTATTA
D12S391	CE23_TAGA[14]CAGA[9]	23	5		0.004646840148698885	CAGAGAGAAAGAATCAACAGGATCAATGGATGCATAGGTAGATAGATAGATAGATAGATAGATAGATAGATAGATAGATAGATAGATAGATAGACAGACAGACAGACAGACAGACAGACAGACAGACAGATGAGAGGGGATTTATTA
D12S391	CE23_TAGA[14]CAGA[9]_+1T>C	23	17		0.015799256505576207	CAGAGAGAAAGAATCAACAGGATCAATGGATGCATAGGTAGATAGATAGATAGATAGATAGATAGATAGATAGATAGATAGATAGATAGATAGACAGACAGACAGACAGACAGACAGACAGACAGACAGACGAGAGGGGATTTATTA
D12S391	CE23_TAGA[15]CAGA[8]	23	23		0.02137546468401487	CAGAGAGAAAGAATCAACAGGATCAATGGATGCATAGGTAGATAGATAGATAGATAGATAGATAGATAGATAGATAGATAGATAGATAGATAGATAGACAGACAGACAGACAGACAGACAGACAGACAGATGAGAGGGGATTTATTA
D12S391	CE23_TAGA[15]CAGA[8]_+1T>C	23	40		0.03717472118959108	CAGAGAGAAAGAATCAACAGGATCAATGGATGCATAGGTAGATAGATAGATAGATAGATAGATAGATAGATAGATAGATAGATAGATAGATAGATAGACAGACAGACAGACAGACAGACAGACAGACAGACGAGAGGGGATTTATTA
D12S391	CE23_TAGA[16]CAGA[7]	23	2		0.0018587360594795538	CAGAGAGAAAGAATCAACAGGATCAATGGATGCATAGGTAGATAGATAGATAGATAGATAGATAGATAGATAGATAGATAGATAGATAGATAGATAGATAGACAGACAGACAGACAGACAGACAGACAGATGAGAGGGGATTTATTA
D12S391	CE23_TAGA[16]CAGA[7]_+1T>C	23	4		0.0037174721189591076	CAGAGAGAAAGAATCAACAGGATCAATGGATGCATAGGTAGATAGATAGATAGATAGATAGATAGATAGATAGATAGATAGATAGATAGATAGATAGATAGACAGACAGACAGACAGACAGACAGACAGACGAGAGGGGATTTATTA
D12S391	CE23_TAGG[1]TAGA[16]CAGA[6]	23	1		9.293680297397769e-4	CAGAGAGAAAGAATCAACAGGATCAATGGATGCATAGGTAGGTAGATAGATAGATAGATAGATAGATAGATAGATAGATAGATAGATAGATAGATAGATAGATAGACAGACAGACAGACAGACAGACAGATGAGAGGGGATTTATTA
D12S391	CE24_TAGA[13]CAGA[11]_+1T>C	24	1	0.028810408921933085	9.293680297397769e-4	CAGAGAGAAAGAATCAACAGGATCAATGGATGCATAGGTAGATAGATAGATAGATAGATAGATAGATAGATAGATAGATAGATAGATAGACAGACAGACAGACAGACAGACAGACAGACAGACAGACAGACAGACGAGAGGGGATTTATTA
D12S391	CE24_TAGA[14]CAGA[10]_+1T>C	24	5		0.004646840148698885	CAGAGAGAAAGAATCAACAGGATCAATGGATGCATAGGTAGATAGATAGATAGATAGATAGATAGATAGATAGATAGATAGATAGATAGATAGACAGACAGACAGACAGACAGACAGACAGACAGACAGACAGACGAGAGGGGATTTATTA
D12S391	CE24_TAGA[15]CAGA[9]	24	5		0.004646840148698885	CAGAGAGAAAGAATCAACAGGATCAATGGATGCATAGGTAGATAGATAGATAGATAGATAGATAGATAGATAGATAGATAGATAGATAGATAGATAGACAGACAGACAGACAGACAGACAGACAGACAGACAGATGAGAGGGGATTTATTA
D12S391	CE24_TAGA[15]CAGA[9]_+1T>C	24	5		0.004646840148698885	CAGAGAGAAAGAATCAACAGGATCAATGGATGCATAGGTAGATAGATAGATAGATAGATAGATAGATAGATAGATAGATAGATAGATAGATAGATAGACAGACAGACAGACAGACAGACAGACAGACAGACAGACGAGAGGGGATTTATTA
D12S391	CE24_TAGA[16]CAGA[8]	24	6		0.0055762081784386614	CAGAGAGAAAGAATCAACAGGATCAATGGATGCATAGGTAGATAGATAGATAGATAGATAGATAGATAGATAGATAGATAGATAGATAGATAGATAGATAGACAGACAGACAGACAGACAGACAGACAGACAGATGAGAGGGGATTTATTA
D12S391	CE24_TAGA[16]CAGA[8]_+1T>C	24	7		0.006505576208178439	CAGAGAGAAAGAATCAACAGGATCAATGGATGCATAGGTAGATAGATAGATAGATAGATAGATAGATAGATAGATAGATAGATAGATAGATAGATAGATAGACAGACAGACAGACAGACAGACAGACAGACAGACGAGAGGGGATTTATTA
D12S391	CE24_TAGA[17]CAGA[7]	24	1		9.293680297397769e-4	CAGAGAGAAAGAATCAACAGGATCAATGGATGCATAGGTAGATAGATAGATAGATAGATAGATAGATAGATAGATAGATAGATAGATAGATAGATAGATAGATAGACAGACAGACAGACAGACAGACAGACAGATGAGAGGGGATTTATTA
D12S391	CE24_TAGG[1]TAGA[15]CAGA[8]	24	1		9.293680297397769e-4	CAGAGAGAAAGAATCAACAGGATCAATGGATGCATAGGTAGGTAGATAGATAGATAGATAGATAGATAGATAGATAGATAGATAGATAGATAGATAGATAGACAGACAGACAGACAGACAGACAGACAGACAGATGAGAGGGGATTTATTA
D12S391	CE25_TAGA[15]CAGA[10]_+1T>C	25	2	0.011152416356877323	0.0018587360594795538	CAGAGAGAAAGAATCAACAGGATCAATGGATGCATAGGTAGATAGATAGATAGATAGATAGATAGATAGATAGATAGATAGATAGATAGATAGATAGACAGACAGACAGACAGACAGACAGACAGACAGACAGACAGACGAGAGGGGATTTATTA
D12S391	CE25_TAGA[16]CAGA[9]	25	5		0.004646840148698885	CAGAGAGAAAGAATCAACAGGATCAATGGATGCATAGGTAGATAGATAGATAGATAGATAGATAGATAGATAGATAGATAGATAGATAGATAGATAGATAGACAGACAGACAGACAGACAGACAGACAGACAGACAGATGAGAGGGGATTTATTA
D12S391	CE25_TAGA[17]CAGA[8]	25	1		9.293680297397769e-4	CAGAGAGAAAGAATCAACAGGATCAATGGATGCATAGGTAGATAGATAGATAGATAGATAGATAGATAGATAGATAGATAGATAGATAGATAGATAGATAGATAGACAGACAGACAGACAGACAGACAGACAGACAGATGAGAGGGGATTTATTA
D12S391	CE25_TAGA[17]CAGA[8]_+1T>C	25	4		0.0037174721189591076	CAGAGAGAAAGAATCAACAGGATCAATGGATGCATAGGTAGATAGATAGATAGATAGATAGATAGATAGATAGATAGATAGATAGATAGATAGATAGATAGATAGACAGACAGACAGACAGACAGACAGACAGACAGACGAGAGGGGATTTATTA
D12S391	CE26_TAGA[17]CAGA[9]	26	1	0.0018587360594795538	9.293680297397769e-4	CAGAGAGAAAGAATCAACAGGATCAATGGATGCATAGGTAGATAGATAGATAGATAGATAGATAGATAGATAGATAGATAGATAGATAGATAGATAGATAGATAGACAGACAGACAGACAGACAGACAGACAGACAGACAGATGAGAGGGGATTTATTA
D12S391	CE26_TAGA[18]CAGA[8]_+1T>C	26	1		9.293680297397769e-4	CAGAGAGAAAGAATCAACAGGATCAATGGATGCATAGGTAGATAGATAGATAGATAGATAGATAGATAGATAGATAGATAGATAGATAGATAGATAGATAGATAGATAGACAGACAGACAGACAGACAGACAGACAGACAGACGAGAGGGGATTTATTA
D12S391	CE27_TAGG[1]TAGA[18]CAGA[8]	27	2	0.0018587360594795538	0.0018587360594795538	CAGAGAGAAAGAATCAACAGGATCAATGGATGCATAGGTAGGTAGATAGATAGATAGATAGATAGATAGATAGATAGATAGATAGATAGATAGATAGATAGATAGATAGATAGACAGACAGACAGACAGACAGACAGACAGACAGATGAGAGGGGATTTATTA
D12S391	CE28_TAGG[1]TAGA[19]CAGA[8]	28	1	9.293680297397769e-4	9.293680297397769e-4	CAGAGAGAAAGAATCAACAGGATCAATGGATGCATAGGTAGGTAGATAGATAGATAGATAGATAGATAGATAGATAGATAGATAGATAGATAGATAGATAGATAGATAGATAGATAGACAGACAGACAGACAGACAGACAGACAGACAGATGAGAGGGGATTTATTA
D13S317	CE8_TATC[8]AATC[2]ATCT[3]	8	125	0.11617100371747212	0.11617100371747212	TCTGACCCATCTAACGCCTATCTGTATTTACAAATACATTATCTATCTATCTATCTATCTATCTATCTATCAATCAATCATCTATCTATCTTTCTGTCTGTCTTTTTGGG
D13S317	CE9_TATC[8]AATC[3]ATCT[3]	9	1	0.0724907063197026	9.293680297397769e-4	TCTGACCCATCTAACGCCTATCTGTATTTACAAATACATTATCTATCTATCTATCTATCTATCTATCTATCAATCAATCAATCATCTATCTATCTTTCTGTCTGTCTTTTTGGG
D13S317	CE9_TATC[9]AATC[2]ATCT[3]	9	77		0.07156133828996282	TCTGACCCATCTAACGCCTATCTGTATTTACAAATACATTATCTATCTATCTATCTATCTATCTATCTATCTATCAATCAATCATCTATCTATCTTTCTGTCTGTCTTTTTGGG
D13S317	CE10_TATC[10]AATC[2]ATCT[3]	10	62	0.06598513011152417	0.05762081784386617	TCTGACCCATCTAACGCCTATCTGTATTTACAAATACATTATCTATCTATCTATCTATCTATCTATCTATCTATCTATCAATCAATCATCTATCTATCTTTCTGTCTGTCTTTTTGGG
D13S317	CE10_TATC[11]AATC[1]ATCT[3]	10	8		0.007434944237918215	TCTGACCCATCTAACGCCTATCTGTATTTACAAATACATTATCTATCTATCTATCTATCTATCTATCTATCTATCTATCTATCAATCATCTATCTATCTTTCTGTCTGTCTTTTTGGG
D13S317	CE10_TATC[12]ATCT[3]	10	1		9.293680297397769e-4	TCTGACCCATCTAACGCCTATCTGTATTTACAAATACATTATCTATCTATCTATCTATCTATCTATCTATCTATCTATCTATCTATCATCTATCTATCTTTCTGTCTGTCTTTTTGGG
D13S317	CE11_TATC[11]AATC[2]ATCT[3]	11	121	0.3020446096654275	0.11245353159851301	TCTGACCCATCTAACGCCTATCTGTATTTACAAATACATTATCTATCTATCTATCTATCTATCTATCTATCTATCTATCTATCAATCAATCATCTATCTATCTTTCTGTCTGTCTTTTTGGG
D13S317	CE11_TATC[12]AATC[1]ATCT[3]	11	183		0.17007434944237917	TCTGACCCATCTAACGCCTATCTGTATTTACAAATACATTATCTATCTATCTATCTATCTATCTATCTATCTATCTATCTATCTATCAATCATCTATCTATCTTTCTGTCTGTCTTTTTGGG
D13S317	CE11_TATC[12]AATC[1]ATCT[3]_-25C>T	11	21		0.019516728624535316	TCTGACCCATCTAATGCCTATCTGTATTTACAAATACATTATCTATCTATCTATCTATCTATCTATCTATCTATCTATCTATCTATCAATCATCTATCTATCTTTCTGTCTGTCTTTTTGGG
D13S317	CE12_TATC[12]AATC[2]ATCT[3]	12	176	0.30297397769516726	0.16356877323420074	TCTGACCCATCTAACGCCTATCTGTATTTACAAATACATTATCTATCTATCTATCTATCTATCTATCTATCTATCTATCTATCTATCAATCAATCATCTATCTATCTTTCTGTCTGTCTTTTTGGG
D13S317	CE12_TATC[13]AATC[1]ATCT[3]	12	148		0.137546468401487	TCTGACCCATCTAACGCCTATCTGTATTTACAAATACATTATCTATCTATCTATCTATCTATCTATCTATCTATCTATCTATCTATCTATCAATCATCTATCTATCTTTCTGTCTGTCTTTTTGGG
D13S317	CE12_TATC[5]TAAC[1]TATC[7]AATC[1]ATCT[3]	12	2		0.0018587360594795538	TCTGACCCATCTAACGCCTATCTGTATTTACAAATACATTATCTATCTATCTATCTATCTAACTATCTATCTATCTATCTATCTATCTATCAATCATCTATCTATCTTTCTGTCTGTCTTTTTGGG
D13S317	CE13_TATC[13]AATC[2]ATCT[3]	13	66	0.09758364312267657	0.06133828996282528	TCTGACCCATCTAACGCCTATCTGTATTTACAAATACATTATCTATCTATCTATCTATCTATCTATCTATCTATCTATCTATCTATCTATCAATCAATCATCTATCTATCTTTCTGTCTGTCTTTTTGGG
D13S317	CE13_TATC[14]AATC[1]ATCT[3]	13	39		0.0362453531598513	TCTGACCCATCTAACGCCTATCTGTATTTACAAATACATTATCTATCTATCTATCTATCTATCTATCTATCTATCTATCTATCTATCTATCTATCAATCATCTATCTATCTTTCTGTCTGTCTTTTTGGG
D13S317	CE14_TATC[14]AATC[2]ATCT[3]	14	37	0.040892193308550186	0.03438661710037175	TCTGACCCATCTAACGCCTATCTGTATTTACAAATACATTATCTATCTATCTATCTATCTATCTATCTATCTATCTATCTATCTATCTATCTATCAATCAATCATCTATCTATCTTTCTGTCTGTCTTTTTGGG
D13S317	CE14_TATC[15]AATC[1]ATCT[3]	14	7		0.006505576208178439	TCTGACCCATCTAACGCCTATCTGTATTTACAAATACATTATCTATCTATCTATCTATCTATCTATCTATCTATCTATCTATCTATCTATCTATCTATCAATCATCTATCTATCTTTCTGTCTGTCTTTTTGGG
D13S317	CE15_TATC[15]AATC[2]ATCT[3]	15	2	0.0018587360594795538	0.0018587360594795538	TCTGACCCATCTAACGCCTATCTGTATTTACAAATACATTATCTATCTATCTATCTATCTATCTATCTATCTATCTATCTATCTATCTATCTATCTATCAATCAATCATCTATCTATCTTTCTGTCTGTCTTTTTGGG
D16S539	CE7_GATA[7]	7	1	9.293680297397769e-4	9.293680297397769e-4	TCCTCTTCCCTAGATCAATACAGACAGACAGACAGGTGGATAGATAGATAGATAGATAGATAGATATCATTGAAAGACAAAACAGAGATGGATGATAGATAC
D16S539	CE8_GATA[8]	8	10	0.010223048327137546	0.00929368029739777	TCCTCTTCCCTAGATCAATACAGACAGACAGACAGGTGGATAGATAGATAGATAGATAGATAGATAGATATCATTGAAAGACAAAACAGAGATGGATGATAGATAC
D16S539	CE8_GATA[8]_+16A>C	8	1		9.293680297397769e-4	TCCTCTTCCCTAGATCAATACAGACAGACAGACAGGTGGATAGATAGATAGATAGATAGATAGATAGATATCATTGAAAGACAAACCAGAGATGGATGATAGATAC
D16S539	CE9_GATA[9]	9	82	0.129182156133829	0.0762081784386617	TCCTCTTCCCTAGATCAATACAGACAGACAGACAGGTGGATAGATAGATAGATAGATAGATAGATAGATAGATATCATTGAAAGACAAAACAGAGATGGATGATAGATAC
D16S539	CE9_GATA[9]_+16A>C	9	57		0.05297397769516728	TCCTCTTCCCTAGATCAATACAGACAGACAGACAGGTGGATAGATAGATAGATAGATAGATAGATAGATAGATATCATTGAAAGACAAACCAGAGATGGATGATAGATAC
D16S539	CE10_GATA[10]	10	19	0.047397769516728624	0.017657992565055763	TCCTCTTCCCTAGATCAATACAGACAGACAGACAGGTGGATAGATAGATAGATAGATAGATAGATAGATAGATAGATATCATTGAAAGACAAAACAGAGATGGATGATAGATAC
D16S539	CE10_GATA[10]_+16A>C	10	32		0.02973977695167286	TCCTCTTCCCTAGATCAATACAGACAGACAGACAGGTGGATAGATAGATAGATAGATAGATAGATAGATAGATAGATATCATTGAAAGACAAACCAGAGATGGATGATAGATAC
D16S539	CE11_GATA[11]	11	321	0.30297397769516726	0.2983271375464684	TCCTCTTCCCTAGATCAATACAGACAGACAGACAGGTGGATAGATAGATAGATAGATAGATAGATAGATAGATAGATAGATATCATTGAAAGACAAAACAGAGATGGATGATAGATAC
D16S539	CE11_GATA[11]_+16A>C	11	5		0.004646840148698885	TCCTCTTCCCTAGATCAATACAGACAGACAGACAGGTGGATAGATAGATAGATAGATAGATAGATAGATAGATAGATAGATATCATTGAAAGACAAACCAGAGATGGATGATAGATAC
D16S539	CE12_GATA[12]	12	326	0.30390334572490707	0.30297397769516726	TCCTCTTCCCTAGATCAATACAGACAGACAGACAGGTGGATAGATAGATAGATAGATAGATAGATAGATAGATAGATAGATAGATATCATTGAAAGACAAAACAGAGATGGATGATAGATAC
D16S539	CE12_GATA[12]_+16A>C	12	1		9.293680297397769e-4	TCCTCTTCCCTAGATCAATACAGACAGACAGACAGGTGGATAGATAGATAGATAGATAGATAGATAGATAGATAGATAGATAGATATCATTGAAAGACAAACCAGAGATGGATGATAGATAC
D16S539	CE12.1_GATA[3]GATTA[1]GATA[8]	12.1	1	9.293680297397769e-4	9.293680297397769e-4	TCCTCTTCCCTAGATCAATACAGACAGACAGACAGGTGGATAGATAGATAGATTAGATAGATAGATAGATAGATAGATAGATAGATATCATTGAAAGACAAAACAGAGATGGATGATAGATAC
D16S539	CE13_GATA[13]	13	186	0.17286245353159851	0.17286245353159851	TCCTCTTCCCTAGATCAATACAGACAGACAGACAGGTGGATAGATAGATAGATAGATAGATAGATAGATAGATAGATAGATAGATAGATATCATTGAAAGACAAAACAGAGATGGATGATAGATAC
D16S539	CE14_GATA[14]	14	30	0.027881040892193308	0.027881040892193308	TCCTCTTCCCTAGATCAATACAGACAGACAGACAGGTGGATAGATAGATAGATAGATAGATAGATAGATAGATAGATAGATAGATAGATAGATATCATTGAAAGACAAAACAGAGATGGATGATAGATAC
D16S539	CE15_GATA[15]	15	4	0.0037174721189591076	0.0037174721189591076	TCCTCTTCCCTAGATCAATACAGACAGACAGACAGGTGGATAGATAGATAGATAGATAGATAGATAGATAGATAGATAGATAGATAGATAGATAGATATCATTGAAAGACAAAACAGAGATGGATGATAGATAC
D17S1301	CE7_AGAT[7]	7	2	0.0018587360594795538	0.0018587360594795538	ATATGTGTGAGATAGATAGATAGATAGATAGATAGATCCATCATAGGAATTTT
D17S1301	CE9_AGAT[9]	9	2	0.0018587360594795538	0.0018587360594795538	ATATGTGTGAGATAGATAGATAGATAGATAGATAGATAGATAGATCCATCATAGGAATTTT
D17S1301	CE10_AGAT[10]	10	28	0.026022304832713755	0.026022304832713755	ATATGTGTGAGATAGATAGATAGATAGATAGATAGATAGATAGATAGATCCATCATAGGAATTTT
D17S1301	CE11_AGAT[11]	11	345	0.32063197026022305	0.32063197026022305	ATATGTGTGAGATAGATAGATAGATAGATAGATAGATAGATAGATAGATAGATCCATCATAGGAATTTT
D17S1301	CE12_AGAT[12]	12	427	0.39684014869888473	0.39684014869888473	ATATGTGTGAGATAGATAGATAGATAGATAGATAGATAGATAGATAGATAGATAGATCCATCATAGGAATTTT
D17S1301	CE13_AGAT[13]	13	221	0.2053903345724907	0.2053903345724907	ATATGTGTGAGATAGATAGATAGATAGATAGATAGATAGATAGATAGATAGATAGATAGATCCATCATAGGAATTTT
D17S1301	CE14_AGAT[14]	14	49	0.04553903345724907	0.04553903345724907	ATATGTGTGAGATAGATAGATAGATAGATAGATAGATAGATAGATAGATAGATAGATAGATAGATCCATCATAGGAATTTT
D17S1301	CE15_AGAT[15]	15	2	0.0018587360594795538	0.0018587360594795538	ATATGTGTGAGATAGATAGATAGATAGATAGATAGATAGATAGATAGATAGATAGATAGATAGATAGATCCATCATAGGAATTTT
D18S51	CE10_GAAA[10]A[1]AG[4]GAAA[2]	10	6	0.0055762081784386614	0.0055762081784386614	GTCTCAGAAAGAAAGAAAGAAAGAAAGAAAGAAAGAAAGAAAGAAAAAGAGAGAGGAAAGAAAGAGAAAAAGAAAAGAAATAGTAGCAACTGTTATTGTAAGA
D18S51	CE11_GAAA[11]A[1]AG[4]GAAA[2]	11	11	0.010223048327137546	0.010223048327137546	GTCTCAGAAAGAAAGAAAGAAAGAAAGAAAGAAAGAAAGAAAGAAAGAAAAAGAGAGAGGAAAGAAAGAGAAAAAGAAAAGAAATAGTAGCAACTGTTATTGTAAGA
D18S51	CE12_GAAA[12]A[1]AG[4]GAAA[2]	12	168	0.15613382899628253	0.15613382899628253	GTCTCAGAAAGAAAGAAAGAAAGAAAGAAAGAAAGAAAGAAAGAAAGAAAGAAAAAGAGAGAGGAAAGAAAGAGAAAAAGAAAAGAAATAGTAGCAACTGTTATTGTAAGA
D18S51	CE13_GAAA[13]A[1]AG[4]GAAA[2]	13	149	0.13847583643122677	0.13847583643122677	GTCTCAGAAAGAAAGAAAGAAAGAAAGAAAGAAAGAAAGAAAGAAAGAAAGAAAGAAAAAGAGAGAGGAAAGAAAGAGAAAAAGAAAAGAAATAGTAGCAACTGTTATTGTAAGA
D18S51	CE14_GAAA[14]A[1]AG[4]GAAA[2]	14	194	0.18401486988847585	0.18029739776951673	GTCTCAGAAAGAAAGAAAGAAAGAAAGAAAGAAAGAAAGAAAGAAAGAAAGAAAGAAAGAAAAAGAGAGAGGAAAGAAAGAGAAAAAGAAAAGAAATAGTAGCAACTGTTATTGTAAGA
D18S51	CE14_GAAA[1]GCAA[1]GAAA[12]A[1]AG[4]GAAA[2]	14	4		0.0037174721189591076	GTCTCAGAAAGCAAGAAAGAAAGAAAGAAAGAAAGAAAGAAAGAAAGAAAGAAAGAAAGAAAAAGAGAGAGGAAAGAAAGAGAAAAAGAAAAGAAATAGTAGCAACTGTTATTGTAAGA
D18S51	CE15_GAAA[15]A[1]AG[4]GAAA[2]	15	157	0.14776951672862454	0.14591078066914498	GTCTCAGAAAGAAAGAAAGAAAGAAAGAAAGAAAGAAAGAAAGAAAGAAAGAAAGAAAGAAAGAAAAAGAGAGAGGAAAGAAAGAGAAAAAGAAAAGAAATAGTAGCAACTGTTATTGTAAGA
D18S51	CE15_GAAA[1]GCAA[1]GAAA[13]A[1]AG[4]GAAA[2]	15	2		0.0018587360594795538	GTCTCAGAAAGCAAGAAAGAAAGAAAGAAAGAAAGAAAGAAAGAAAGAAAGAAAGAAAGAAAGAAAAAGAGAGAGGAAAGAAAGAGAAAAAGAAAAGAAATAGTAGCAACTGTTATTGTAAGA
D18S51	CE16_GAAA[16]A[1]AG[4]GAAA[2]	16	105	0.09758364312267657	0.09758364312267657	GTCTCAGAAAGAAAGAAAGAAAGAAAGAAAGAAAGAAAGAAAGAAAGAAAGAAAGAAAGAAAGAAAGAAAAAGAGAGAGGAAAGAAAGAGAAAAAGAAAAGAAATAGTAGCAACTGTTATTGTAAGA
D18S51	CE17_GAAA[17]A[1]AG[4]GAAA[2]	17	119	0.11059479553903345	0.11059479553903345	GTCTCAGAAAGAAAGAAAGAAAGAAAGAAAGAAAGAAAGAAAGAAAGAAAGAAAGAAAGAAAGAAAGAAAGAAAAAGAGAGAGGAAAGAAAGAGAAAAAGAAAAGAAATAGTAGCAACTGTTATTGTAAGA
D18S51	CE18_GAAA[18]A[1]AG[4]GAAA[2]	18	80	0.07434944237918216	0.07434944237918216	GTCTCAGAAAGAAAGAAAGAAAGAAAGAAAGAAAGAAAGAAAGAAAGAAAGAAAGAAAGAAAGAAAGAAAGAAAGAAAAAGAGAGAGGAAAGAAAGAGAAAAAGAAAAGAAATAGTAGCAACTGTTATTGTAAGA
D18S51	CE19_GAAA[19]A[1]AG[4]GAAA[2]	19	46	0.04275092936802974	0.04275092936802974	GTCTCAGAAAGAAAGAAAGAAAGAAAGAAAGAAAGAAAGAAAGAAAGAAAGAAAGAAAGAAAGAAAGAAAGAAAGAAAGAAAAAGAGAGAGGAAAGAAAGAGAAAAAGAAAAGAAATAGTAGCAACTGTTATTGTAAGA
D18S51	CE20_GAAA[20]A[1]AG[4]GAAA[2]	20	22	0.020446096654275093	0.020446096654275093	GTCTCAGAAAGAAAGAAAGAAAGAAAGAAAGAAAGAAAGAAAGAAAGAAAGAAAGAAAGAAAGAAAGAAAGAAAGAAAGAAAGAAAAAGAGAGAGGAAAGAAAGAGAAAAAGAAAAGAAATAGTAGCAACTGTTATTGTAAGA
D18S51	CE21_GAAA[21]A[1]AG[4]GAAA[2]	21	8	0.007434944237918215	0.007434944237918215	GTCTCAGAAAGAAAGAAAGAAAGAAAGAAAGAAAGAAAGAAAGAAAGAAAGAAAGAAAGAAAGAAAGAAAGAAAGAAAGAAAGAAAGAAAAAGAGAGAGGAAAGAAAGAGAAAAAGAAAAGAAATAGTAGCAACTGTTATTGTAAGA
D18S51	CE22_GAAA[22]A[1]AG[4]GAAA[2]	22	3	0.0027881040892193307	0.0027881040892193307	GTCTCAGAAAGAAAGAAAGAAAGAAAGAAAGAAAGAAAGAAAGAAAGAAAGAAAGAAAGAAAGAAAGAAAGAAAGAAAGAAAGAAAGAAAGAAAAAGAGAGAGGAAAGAAAGAGAAAAAGAAAAGAAATAGTAGCAACTGTTATTGTAAGA
D18S51	CE25_GAAA[25]A[1]AG[4]GAAA[2]	25	2	0.0018587360594795538	0.0018587360594795538	GTCTCAGAAAGAAAGAAAGAAAGAAAGAAAGAAAGAAAGAAAGAAAGAAAGAAAGAAAGAAAGAAAGAAAGAAAGAAAGAAAGAAAGAAAGAAAGAAAGAAAGAAAAAGAGAGAGGAAAGAAAGAGAAAAAGAAAAGAAATAGTAGCAACTGTTATTGTAAGA
D19S433	CE12_TCCT[11]	12	68	0.06319702602230483	0.06319702602230483	AATAAAAATCTTCTCTCTTTCTTCCTCTCTCCTTCCTTCCTTCCTTCCTTCCTTCCTTCCTTCCTTCCTTCCTACCTTCTTTCCTTCAACAGAATCTTATTCTGTTGCCCAGGCT
D19S433	CE12.1_TCCT[5]T[1]TCCT[6]	12.1	1	9.293680297397769e-4	9.293680297397769e-4	AATAAAAATCTTCTCTCTTTCTTCCTCTCTCCTTCCTTCCTTCCTTCCTTTCCTTCCTTCCTTCCTTCCTTCCTACCTTCTTTCCTTCAACAGAATCTTATTCTGTTGCCCAGGCT
D19S433	CE13_TCCT[12]	13	256	0.23977695167286245	0.2379182156133829	AATAAAAATCTTCTCTCTTTCTTCCTCTCTCCTTCCTTCCTTCCTTCCTTCCTTCCTTCCTTCCTTCCTTCCTTCCTACCTTCTTTCCTTCAACAGAATCTTATTCTGTTGCCCAGGCT
D19S433	CE13_TCCT[13]_+1ACCT>-	13	2		0.0018587360594795538	AATAAAAATCTTCTCTCTTTCTTCCTCTCTCCTTCCTTCCTTCCTTCCTTCCTTCCTTCCTTCCTTCCTTCCTTCCTTCCTTCTTTCCTTCAACAGAATCTTATTCTGTTGCCCAGGCT
D19S433	CE13.2_TCCT[13]_+6CT>-	13.2	16	0.01486988847583643	0.01486988847583643	AATAAAAATCTTCTCTCTTTCTTCCTCTCTCCTTCCTTCCTTCCTTCCTTCCTTCCTTCCTTCCTTCCTTCCTTCCTTCCTACCTTTTCCTTCAACAGAATCTTATTCTGTTGCCCAGGCT
D19S433	CE14_TCCT[13]	14	378	0.35780669144981414	0.3513011152416357	AATAAAAATCTTCTCTCTTTCTTCCTCTCTCCTTCCTTCCTTCCTTCCTTCCTTCCTTCCTTCCTTCCTTCCTTCCTTCCTACCTTCTTTCCTTCAACAGAATCTTATTCTGTTGCCCAGGCT
D19S433	CE14_TCCT[14]_+1ACCT>-	14	7		0.006505576208178439	AATAAAAATCTTCTCTCTTTCTTCCTCTCTCCTTCCTTCCTTCCTTCCTTCCTTCCTTCCTTCCTTCCTTCCTTCCTTCCTTCCTTCTTTCCTTCAACAGAATCTTATTCTGTTGCCCAGGCT
D19S433	CE14.2_TCCT[14]_+6CT>-	14.2	23	0.02137546468401487	0.02137546468401487	AATAAAAATCTTCTCTCTTTCTTCCTCTCTCCTTCCTTCCTTCCTTCCTTCCTTCCTTCCTTCCTTCCTTCCTTCCTTCCTTCCTACCTTTTCCTTCAACAGAATCTTATTCTGTTGCCCAGGCT
D19S433	CE15_TCCT[14]	15	195	0.1812267657992565	0.1812267657992565	AATAAAAATCTTCTCTCTTTCTTCCTCTCTCCTTCCTTCCTTCCTTCCTTCCTTCCTTCCTTCCTTCCTTCCTTCCTTCCTTCCTACCTTCTTTCCTTCAACAGAATCTTATTCTGTTGCCCAGGCT
D19S433	CE15.2_TCCT[15]_+6CT>-	15.2	41	0.03810408921933085	0.03810408921933085	AATAAAAATCTTCTCTCTTTCTTCCTCTCTCCTTCCTTCCTTCCTTCCTTCCTTCCTTCCTTCCTTCCTTCCTTCCTTCCTTCCTTCCTACCTTTTCCTTCAACAGAATCTTATTCTGTTGCCCAGGCT
D19S433	CE16_TCCT[15]	16	54	0.05018587360594796	0.05018587360594796	AATAAAAATCTTCTCTCTTTCTTCCTCTCTCCTTCCTTCCTTCCTTCCTTCCTTCCTTCCTTCCTTCCTTCCTTCCTTCCTTCCTTCCTACCTTCTTTCCTTCAACAGAATCTTATTCTGTTGCCCAGGCT
D19S433	CE16.2_TCCT[16]_+6CT>-	16.2	28	0.026022304832713755	0.026022304832713755	AATAAAAATCTTCTCTCTTTCTTCCTCTCTCCTTCCTTCCTTCCTTCCTTCCTTCCTTCCTTCCTTCCTTCCTTCCTTCCTTCCTTCCTTCCTACCTTTTCCTTCAACAGAATCTTATTCTGTTGCCCAGGCT
D19S433	CE17_TCCT[16]	17	6	0.0055762081784386614	0.0055762081784386614	AATAAAAATCTTCTCTCTTTCTTCCTCTCTCCTTCCTTCCTTCCTTCCTTCCTTCCTTCCTTCCTTCCTTCCTTCCTTCCTTCCTTCCTTCCTACCTTCTTTCCTTCAACAGAATCTTATTCTGTTGCCCAGGCT
D19S433	CE17.2_TCCT[17]_+6CT>-	17.2	1	9.293680297397769e-4	9.293680297397769e-4	AATAAAAATCTTCTCTCTTTCTTCCTCTCTCCTTCCTTCCTTCCTTCCTTCCTTCCTTCCTTCCTTCCTTCCTTCCTTCCTTCCTTCCTTCCTTCCTACCTTTTCCTTCAACAGAATCTTATTCTGTTGCCCAGGCT
D1S1656	CE10_AC[5]AT[1]CTAT[9]	10	1	0.007434944237918215	9.293680297397769e-4	TTCAGAGAAATAGAATCACTAGGGAACCAAATATATATACATACAATTAAACACACACACATCTATCTATCTATCTATCTATCTATCTATCTATCTATCT
D1S1656	CE10_AC[6]CTAT[9]	10	7		0.006505576208178439	TTCAGAGAAATAGAATCACTAGGGAACCAAATATATATACATACAATTAAACACACACACACCTATCTATCTATCTATCTATCTATCTATCTATCTATCT
D1S1656	CE11_AC[5]AT[1]CTAT[10]	11	83	0.08178438661710037	0.07713754646840149	TTCAGAGAAATAGAATCACTAGGGAACCAAATATATATACATACAATTAAACACACACACATCTATCTATCTATCTATCTATCTATCTATCTATCTATCTATCT
D1S1656	CE11_AC[6]CTAT[10]	11	5		0.004646840148698885	TTCAGAGAAATAGAATCACTAGGGAACCAAATATATATACATACAATTAAACACACACACACCTATCTATCTATCTATCTATCTATCTATCTATCTATCTATCT
D1S1656	CE12_AC[5]AT[1]CTAT[11]	12	57	0.12732342007434944	0.05297397769516728	TTCAGAGAAATAGAATCACTAGGGAACCAAATATATATACATACAATTAAACACACACACATCTATCTATCTATCTATCTATCTATCTATCTATCTATCTATCTATCT
D1S1656	CE12_AC[6]CTAT[11]	12	80		0.07434944237918216	TTCAGAGAAATAGAATCACTAGGGAACCAAATATATATACATACAATTAAACACACACACACCTATCTATCTATCTATCTATCTATCTATCTATCTATCTATCTATCT
D1S1656	CE13_AC[5]ATCTAG[1]CTAT[11]	13	4	0.05204460966542751	0.0037174721189591076	TTCAGAGAAATAGAATCACTAGGGAACCAAATATATATACATACAATTAAACACACACACATCTAGCTATCTATCTATCTATCTATCTATCTATCTATCTATCTATCTATCT
D1S1656	CE13_AC[5]AT[1]CTAT[12]	13	30		0.027881040892193308	TTCAGAGAAATAGAATCACTAGGGAACCAAATATATATACATACAATTAAACACACACACATCTATCTATCTATCTATCTATCTATCTATCTATCTATCTATCTATCTATCT
D1S1656	CE13_AC[6]CTAT[12]	13	22		0.020446096654275093	TTCAGAGAAATAGAATCACTAGGGAACCAAATATATATACATACAATTAAACACACACACACCTATCTATCTATCTATCTATCTATCTATCTATCTATCTATCTATCTATCT
D1S1656	CE14_AC[5]AT[1]CTAT[13]	14	5	0.08364312267657993	0.004646840148698885	TTCAGAGAAATAGAATCACTAGGGAACCAAATATATATACATACAATTAAACACACACACATCTATCTATCTATCTATCTATCTATCTATCTATCTATCTATCTATCTATCTATCT
D1S1656	CE14_AC[6]CTAT[13]	14	85		0.07899628252788105	TTCAGAGAAATAGAATCACTAGGGAACCAAATATATATACATACAATTAAACACACACACACCTATCTATCTATCTATCTATCTATCTATCTATCTATCTATCTATCTATCTATCT
D1S1656	CE14.3_AC[6]CTAT[12]CAT[1]CTAT[1]	14.3	1	9.293680297397769e-4	9.293680297397769e-4	TTCAGAGAAATAGAATCACTAGGGAACCAAATATATATACATACAATTAAACACACACACACCTATCTATCTATCTATCTATCTATCTATCTATCTATCTATCTATCTATCATCTATCT
D1S1656	CE15_AC[5]AT[1]CTAT[14]	15	3	0.10780669144981413	0.0027881040892193307	TTCAGAGAAATAGAATCACTAGGGAACCAAATATATATACATACAATTAAACACACACACATCTATCTATCTATCTATCTATCTATCTATCTATCTATCTATCTATCTATCTATCTATCT
D1S1656	CE15_AC[6]CTAT[14]	15	112		0.10408921933085502	TTCAGAGAAATAGAATCACTAGGGAACCAAATATATATACATACAATTAAACACACACACACCTATCTATCTATCTATCTATCTATCTATCTATCTATCTATCTATCTATCTATCTATCT
D1S1656	CE15_AC[6]TTAT[1]CTAT[13]	15	1		9.293680297397769e-4	TTCAGAGAAATAGAATCACTAGGGAACCAAATATATATACATACAATTAAACACACACACACTTATCTATCTATCTATCTATCTATCTATCTATCTATCTATCTATCTATCTATCTATCT
D1S1656	CE15.3_AC[6]CTAT[11]CAT[1]CTAT[3]	15.3	53	0.0845724907063197	0.04925650557620818	TTCAGAGAAATAGAATCACTAGGGAACCAAATATATATACATACAATTAAACACACACACACCTATCTATCTATCTATCTATCTATCTATCTATCTATCTATCTATCATCTATCTATCTATCT
D1S1656	CE15.3_AC[6]CTAT[12]CAT[1]CTAT[2]	15.3	38		0.03531598513011153	TTCAGAGAAATAGAATCACTAGGGAACCAAATATATATACATACAATTAAACACACACACACCTATCTATCTATCTATCTATCTATCTATCTATCTATCTATCTATCTATCATCTATCTATCT
D1S1656	CE16_AC[5]AT[1]CTAT[15]	16	1	0.11524163568773234	9.293680297397769e-4	TTCAGAGAAATAGAATCACTAGGGAACCAAATATATATACATACAATTAAACACACACACATCTATCTATCTATCTATCTATCTATCTATCTATCTATCTATCTATCTATCTATCTATCTATCT
D1S1656	CE16_AC[6]CTAT[15]	16	121		0.11245353159851301	TTCAGAGAAATAGAATCACTAGGGAACCAAATATATATACATACAATTAAACACACACACACCTATCTATCTATCTATCTATCTATCTATCTATCTATCTATCTATCTATCTATCTATCTATCT
D1S1656	CE16_AC[6]TTAT[1]CTAT[14]	16	2		0.0018587360594795538	TTCAGAGAAATAGAATCACTAGGGAACCAAATATATATACATACAATTAAACACACACACACTTATCTATCTATCTATCTATCTATCTATCTATCTATCTATCTATCTATCTATCTATCTATCT
D1S1656	CE16.3_AC[6]CTAT[12]CAT[1]CTAT[3]	16.3	61	0.05855018587360595	0.056691449814126396	TTCAGAGAAATAGAATCACTAGGGAACCAAATATATATACATACAATTAAACACACACACACCTATCTATCTATCTATCTATCTATCTATCTATCTATCTATCTATCTATCATCTATCTATCTATCT
D1S1656	CE16.3_AC[6]CTAT[13]CAT[1]CTAT[2]	16.3	2		0.0018587360594795538	TTCAGAGAAATAGAATCACTAGGGAACCAAATATATATACATACAATTAAACACACACACACCTATCTATCTATCTATCTATCTATCTATCTATCTATCTATCTATCTATCTATCATCTATCTATCT
D1S1656	CE17_AC[6]CTAT[16]	17	49	0.048327137546468404	0.04553903345724907	TTCAGAGAAATAGAATCACTAGGGAACCAAATATATATACATACAATTAAACACACACACACCTATCTATCTATCTATCTATCTATCTATCTATCTATCTATCTATCTATCTATCTATCTATCTATCT
D1S1656	CE17_AC[6]TTAT[1]CTAT[15]	17	3		0.0027881040892193307	TTCAGAGAAATAGAATCACTAGGGAACCAAATATATATACATACAATTAAACACACACACACTTATCTATCTATCTATCTATCTATCTATCTATCTATCTATCTATCTATCTATCTATCTATCTATCT
D1S1656	CE17.1_AC[6]AT[1]CTAT[12]CAT[1]CTAT[3]	17.1	2	0.0018587360594795538	0.0018587360594795538	TTCAGAGAAATAGAATCACTAGGGAACCAAATATATATACATACAATTAAACACACACACACATCTATCTATCTATCTATCTATCTATCTATCTATCTATCTATCTATCTATCATCTATCTATCTATCT
D1S1656	CE17.3_AC[6]CTAT[13]CAT[1]CTAT[3]	17.3	159	0.14776951672862454	0.14776951672862454	TTCAGAGAAATAGAATCACTAGGGAACCAAATATATATACATACAATTAAACACACACACACCTATCTATCTATCTATCTATCTATCTATCTATCTATCTATCTATCTATCTATCATCTATCTATCTATCT
D1S1656	CE18_AC[6]CTAT[17]	18	6	0.0055762081784386614	0.0055762081784386614	TTCAGAGAAATAGAATCACTAGGGAACCAAATATATATACATACAATTAAACACACACACACCTATCTATCTATCTATCTATCTATCTATCTATCTATCTATCTATCTATCTATCTATCTATCTATCTATCT
D1S1656	CE18.3_AC[6]CTAT[14]CAT[1]CTAT[3]	18.3	71	0.06598513011152417	0.06598513011152417	TTCAGAGAAATAGAATCACTAGGGAACCAAATATATATACATACAATTAAACACACACACACCTATCTATCTATCTATCTATCTATCTATCTATCTATCTATCTATCTATCTATCTATCATCTATCTATCTATCT
D1S1656	CE19_AC[6]CTAT[18]	19	1	9.293680297397769e-4	9.293680297397769e-4	TTCAGAGAAATAGAATCACTAGGGAACCAAATATATATACATACAATTAAACACACACACACCTATCTATCTATCTATCTATCTATCTATCTATCTATCTATCTATCTATCTATCTATCTATCTATCTATCTATCT
D1S1656	CE19.3_AC[6]CTAT[15]CAT[1]CTAT[3]	19.3	10	0.00929368029739777	0.00929368029739777	TTCAGAGAAATAGAATCACTAGGGAACCAAATATATATACATACAATTAAACACACACACACCTATCTATCTATCTATCTATCTATCTATCTATCTATCTATCTATCTATCTATCTATCTATCATCTATCTATCTATCT
D1S1656	CE20.3_AC[6]CTAT[16]CAT[1]CTAT[3]	20.3	1	9.293680297397769e-4	9.293680297397769e-4	TTCAGAGAAATAGAATCACTAGGGAACCAAATATATATACATACAATTAAACACACACACACCTATCTATCTATCTATCTATCTATCTATCTATCTATCTATCTATCTATCTATCTATCTATCTATCATCTATCTATCTATCT
D20S482	CE9_AGAT[9]	9	13	0.012081784386617101	0.012081784386617101	AGACACCGAACCAATAAGAGATAGATAGATAGATAGATAGATAGATAGATAGATAGAGATTTATTATAGGAATTGATT
D20S482	CE10_AGAT[10]	10	3	0.0027881040892193307	0.0027881040892193307	AGACACCGAACCAATAAGAGATAGATAGATAGATAGATAGATAGATAGATAGATAGATAGAGATTTATTATAGGAATTGATT
D20S482	CE11_AGAT[11]	11	24	0.022304832713754646	0.022304832713754646	AGACACCGAACCAATAAGAGATAGATAGATAGATAGATAGATAGATAGATAGATAGATAGATAGAGATTTATTATAGGAATTGATT
D20S482	CE12_AGAT[12]	12	22	0.022304832713754646	0.020446096654275093	AGACACCGAACCAATAAGAGATAGATAGATAGATAGATAGATAGATAGATAGATAGATAGATAGATAGAGATTTATTATAGGAATTGATT
D20S482	CE12_AGAT[12]_-12C>T	12	2		0.0018587360594795538	AGACACTGAACCAATAAGAGATAGATAGATAGATAGATAGATAGATAGATAGATAGATAGATAGATAGAGATTTATTATAGGAATTGATT
D20S482	CE13_AGAT[13]	13	206	0.2258364312267658	0.19144981412639406	AGACACCGAACCAATAAGAGATAGATAGATAGATAGATAGATAGATAGATAGATAGATAGATAGATAGATAGAGATTTATTATAGGAATTGATT
D20S482	CE13_AGAT[13]_-12C>T	13	37		0.03438661710037175	AGACACTGAACCAATAAGAGATAGATAGATAGATAGATAGATAGATAGATAGATAGATAGATAGATAGATAGAGATTTATTATAGGAATTGATT
D20S482	CE14_AGAT[14]	14	421	0.4433085501858736	0.3912639405204461	AGACACCGAACCAATAAGAGATAGATAGATAGATAGATAGATAGATAGATAGATAGATAGATAGATAGATAGATAGAGATTTATTATAGGAATTGATT
D20S482	CE14_AGAT[14]_-12C>T	14	56		0.05204460966542751	AGACACTGAACCAATAAGAGATAGATAGATAGATAGATAGATAGATAGATAGATAGATAGATAGATAGATAGATAGAGATTTATTATAGGAATTGATT
D20S482	CE15_AGAT[15]	15	202	0.20353159851301114	0.18773234200743494	AGACACCGAACCAATAAGAGATAGATAGATAGATAGATAGATAGATAGATAGATAGATAGATAGATAGATAGATAGATAGAGATTTATTATAGGAATTGATT
D20S482	CE15_AGAT[15]_-12C>T	15	17		0.015799256505576207	AGACACTGAACCAATAAGAGATAGATAGATAGATAGATAGATAGATAGATAGATAGATAGATAGATAGATAGATAGATAGAGATTTATTATAGGAATTGATT
D20S482	CE16_AGAT[16]	16	69	0.06784386617100371	0.06412639405204461	AGACACCGAACCAATAAGAGATAGATAGATAGATAGATAGATAGATAGATAGATAGATAGATAGATAGATAGATAGATAGATAGAGATTTATTATAGGAATTGATT
D20S482	CE16_AGAT[16]_-12C>T	16	4		0.0037174721189591076	AGACACTGAACCAATAAGAGATAGATAGATAGATAGATAGATAGATAGATAGATAGATAGATAGATAGATAGATAGATAGATAGAGATTTATTATAGGAATTGATT
D21S11	CE26_TCTA[4]TCTG[6]TCTA[3]TATC[4]A[1]TCTA[2]TCCA[1]TATC[9]	26	1	9.293680297397769e-4	9.293680297397769e-4	AAATATGTGAGTCAATTCCCCAAGTGAATTGCCTTCTATCTATCTATCTATCTGTCTGTCTGTCTGTCTGTCTGTCTATCTATCTATATCTATCTATCTATCATCTATCTATCCATATCTATCTATCTATCTATCTATCTATCTATCTATCGTCTATCTAT
D21S11	CE27_TCTA[4]TCTG[6]TCTA[3]TATC[4]A[1]TCTA[2]TCCA[1]TATC[10]	27	35	0.040892193308550186	0.032527881040892194	AAATATGTGAGTCAATTCCCCAAGTGAATTGCCTTCTATCTATCTATCTATCTGTCTGTCTGTCTGTCTGTCTGTCTATCTATCTATATCTATCTATCTATCATCTATCTATCCATATCTATCTATCTATCTATCTATCTATCTATCTATCTATCGTCTATCTAT
D21S11	CE27_TCTA[6]TCTG[5]TCTA[3]TATC[4]A[1]TCTA[2]TCCA[1]TATC[9]	27	9		0.008364312267657992	AAATATGTGAGTCAATTCCCCAAGTGAATTGCCTTCTATCTATCTATCTATCTATCTATCTGTCTGTCTGTCTGTCTGTCTATCTATCTATATCTATCTATCTATCATCTATCTATCCATATCTATCTATCTATCTATCTATCTATCTATCTATCGTCTATCTAT
D21S11	CE28_TCTA[4]TCTG[6]TCTA[3]TATC[4]A[1]TCTA[2]TCCA[1]TATC[11]	28	167	0.16171003717472118	0.15520446096654275	AAATATGTGAGTCAATTCCCCAAGTGAATTGCCTTCTATCTATCTATCTATCTGTCTGTCTGTCTGTCTGTCTGTCTATCTATCTATATCTATCTATCTATCATCTATCTATCCATATCTATCTATCTATCTATCTATCTATCTATCTATCTATCTATCGTCTATCTAT
D21S11	CE28_TCTA[6]TCTG[4]TCTA[3]TATC[4]A[1]TCTA[2]TCCA[1]TATC[11]	28	1		9.293680297397769e-4	AAATATGTGAGTCAATTCCCCAAGTGAATTGCCTTCTATCTATCTATCTATCTATCTATCTGTCTGTCTGTCTGTCTATCTATCTATATCTATCTATCTATCATCTATCTATCCATATCTATCTATCTATCTATCTATCTATCTATCTATCTATCTATCGTCTATCTAT
D21S11	CE28_TCTA[6]TCTG[5]TCTA[3]TATC[4]A[1]TCTA[2]TCCA[1]TATC[10]	28	6		0.0055762081784386614	AAATATGTGAGTCAATTCCCCAAGTGAATTGCCTTCTATCTATCTATCTATCTATCTATCTGTCTGTCTGTCTGTCTGTCTATCTATCTATATCTATCTATCTATCATCTATCTATCCATATCTATCTATCTATCTATCTATCTATCTATCTATCTATCGTCTATCTAT
D21S11	CE29_TCTA[4]TCTG[6]TCTA[3]TATC[4]A[1]TCTA[2]TCCA[1]TATC[12]	29	168	0.20817843866171004	0.15613382899628253	AAATATGTGAGTCAATTCCCCAAGTGAATTGCCTTCTATCTATCTATCTATCTGTCTGTCTGTCTGTCTGTCTGTCTATCTATCTATATCTATCTATCTATCATCTATCTATCCATATCTATCTATCTATCTATCTATCTATCTATCTATCTATCTATCTATCGTCTATCTAT
D21S11	CE29_TCTA[5]TCTG[6]TCTA[3]TATC[4]A[1]TCTA[2]TCCA[1]TATC[11]	29	6		0.0055762081784386614	AAATATGTGAGTCAATTCCCCAAGTGAATTGCCTTCTATCTATCTATCTATCTATCTGTCTGTCTGTCTGTCTGTCTGTCTATCTATCTATATCTATCTATCTATCATCTATCTATCCATATCTATCTATCTATCTATCTATCTATCTATCTATCTATCTATCGTCTATCTAT
D21S11	CE29_TCTA[6]TCTG[5]TCTA[3]TATC[4]A[1]TCTA[2]TCCA[1]TATC[11]	29	49		0.04553903345724907	AAATATGTGAGTCAATTCCCCAAGTGAATTGCCTTCTATCTATCTATCTATCTATCTATCTGTCTGTCTGTCTGTCTGTCTATCTATCTATATCTATCTATCTATCATCTATCTATCCATATCTATCTATCTATCTATCTATCTATCTATCTATCTATCTATCGTCTATCTAT
D21S11	CE29_TCTA[7]TCTG[4]TCTA[3]TATC[4]A[1]TCTA[2]TCCA[1]TATC[11]	29	1		9.293680297397769e-4	AAATATGTGAGTCAATTCCCCAAGTGAATTGCCTTCTATCTATCTATCTATCTATCTATCTATCTGTCTGTCTGTCTGTCTATCTATCTATATCTATCTATCTATCATCTATCTATCCATATCTATCTATCTATCTATCTATCTATCTATCTATCTATCTATCGTCTATCTAT
D21S11	CE29.3_TCTA[6]TCTG[5]TCTA[3]TATC[4]A[1]TCTA[2]TCCA[1]TATC[8]ATC[1]TATC[3]	29.3	2	0.0018587360594795538	0.0018587360594795538	AAATATGTGAGTCAATTCCCCAAGTGAATTGCCTTCTATCTATCTATCTATCTATCTATCTGTCTGTCTGTCTGTCTGTCTATCTATCTATATCTATCTATCTATCATCTATCTATCCATATCTATCTATCTATCTATCTATCTATCTATCATCTATCTATCTATCGTCTATCTAT
D21S11	CE30_TCTA[4]TCTG[6]TCTA[3]TATC[4]A[1]TCTA[2]TCCA[1]TATC[13]	30	85	0.25929368029739774	0.07899628252788105	AAATATGTGAGTCAATTCCCCAAGTGAATTGCCTTCTATCTATCTATCTATCTGTCTGTCTGTCTGTCTGTCTGTCTATCTATCTATATCTATCTATCTATCATCTATCTATCCATATCTATCTATCTATCTATCTATCTATCTATCTATCTATCTATCTATCTATCGTCTATCTAT
D21S11	CE30_TCTA[5]TCTG[6]TCTA[3]TATC[4]A[1]TCTA[2]TCCA[1]TATC[12]	30	56		0.05204460966542751	AAATATGTGAGTCAATTCCCCAAGTGAATTGCCTTCTATCTATCTATCTATCTATCTGTCTGTCTGTCTGTCTGTCTGTCTATCTATCTATATCTATCTATCTATCATCTATCTATCCATATCTATCTATCTATCTATCTATCTATCTATCTATCTATCTATCTATCGTCTATCTAT
D21S11	CE30_TCTA[6]TCTG[5]TCTA[3]TATC[4]A[1]TCTA[2]TCCA[1]TATC[12]	30	133		0.12360594795539033	AAATATGTGAGTCAATTCCCCAAGTGAATTGCCTTCTATCTATCTATCTATCTATCTATCTGTCTGTCTGTCTGTCTGTCTATCTATCTATATCTATCTATCTATCATCTATCTATCCATATCTATCTATCTATCTATCTATCTATCTATCTATCTATCTATCTATCGTCTATCTAT
D21S11	CE30_TCTA[7]TCTG[5]TCTA[3]TATC[4]A[1]TCTA[2]TCCA[1]TATC[11]	30	5		0.004646840148698885	AAATATGTGAGTCAATTCCCCAAGTGAATTGCCTTCTATCTATCTATCTATCTATCTATCTATCTGTCTGTCTGTCTGTCTGTCTATCTATCTATATCTATCTATCTATCATCTATCTATCCATATCTATCTATCTATCTATCTATCTATCTATCTATCTATCTATCGTCTATCTAT
D21S11	CE30.2_TCTA[5]TCTG[5]TCTA[3]TATC[4]ATC[1]TATC[2]CATA[1]TCTA[11]TATC[2]	30.2	11	0.03903345724907063	0.010223048327137546	AAATATGTGAGTCAATTCCCCAAGTGAATTGCCTTCTATCTATCTATCTATCTATCTGTCTGTCTGTCTGTCTGTCTATCTATCTATATCTATCTATCTATCATCTATCTATCCATATCTATCTATCTATCTATCTATCTATCTATCTATCTATCTATCTATATCTATCGTCTATCTAT
D21S11	CE30.2_TCTA[5]TCTG[6]TCTA[3]TATC[4]ATC[1]TATC[2]CATA[1]TCTA[10]TATC[2]	30.2	31		0.028810408921933085	AAATATGTGAGTCAATTCCCCAAGTGAATTGCCTTCTATCTATCTATCTATCTATCTGTCTGTCTGTCTGTCTGTCTGTCTATCTATCTATATCTATCTATCTATCATCTATCTATCCATATCTATCTATCTATCTATCTATCTATCTATCTATCTATCTATATCTATCGTCTATCTAT
D21S11	CE31_TCTA[4]TCTG[6]TCTA[3]TATC[4]A[1]TCTA[2]TCCA[1]TATC[14]	31	11	0.07713754646840149	0.010223048327137546	AAATATGTGAGTCAATTCCCCAAGTGAATTGCCTTCTATCTATCTATCTATCTGTCTGTCTGTCTGTCTGTCTGTCTATCTATCTATATCTATCTATCTATCATCTATCTATCCATATCTATCTATCTATCTATCTATCTATCTATCTATCTATCTATCTATCTATCTATCGTCTATCTAT
D21S11	CE31_TCTA[5]TCTG[6]TCTA[3]TATC[4]A[1]TCTA[2]TCCA[1]TATC[13]	31	39		0.0362453531598513	AAATATGTGAGTCAATTCCCCAAGTGAATTGCCTTCTATCTATCTATCTATCTATCTGTCTGTCTGTCTGTCTGTCTGTCTATCTATCTATATCTATCTATCTATCATCTATCTATCCATATCTATCTATCTATCTATCTATCTATCTATCTATCTATCTATCTATCTATCGTCTATCTAT
D21S11	CE31_TCTA[6]TCTG[5]TCTA[3]TATC[4]A[1]TCTA[2]TCCA[1]TATC[13]	31	27		0.02509293680297398	AAATATGTGAGTCAATTCCCCAAGTGAATTGCCTTCTATCTATCTATCTATCTATCTATCTGTCTGTCTGTCTGTCTGTCTATCTATCTATATCTATCTATCTATCATCTATCTATCCATATCTATCTATCTATCTATCTATCTATCTATCTATCTATCTATCTATCTATCGTCTATCTAT
D21S11	CE31_TCTA[7]TCTG[5]TCTA[3]TATC[4]A[1]TCTA[2]TCCA[1]TATC[12]	31	6		0.0055762081784386614	AAATATGTGAGTCAATTCCCCAAGTGAATTGCCTTCTATCTATCTATCTATCTATCTATCTATCTGTCTGTCTGTCTGTCTGTCTATCTATCTATATCTATCTATCTATCATCTATCTATCCATATCTATCTATCTATCTATCTATCTATCTATCTATCTATCTATCTATCGTCTATCTAT
D21S11	CE31.2_TCTA[4]TCTG[6]TCTA[3]TATC[4]ATC[1]TATC[2]CATA[1]TCTA[12]TATC[2]	31.2	2	0.07806691449814127	0.0018587360594795538	AAATATGTGAGTCAATTCCCCAAGTGAATTGCCTTCTATCTATCTATCTATCTGTCTGTCTGTCTGTCTGTCTGTCTATCTATCTATATCTATCTATCTATCATCTATCTATCCATATCTATCTATCTATCTATCTATCTATCTATCTATCTATCTATCTATCTATATCTATCGTCTATCTAT
D21S11	CE31.2_TCTA[5]TCTG[5]TCTA[3]TATC[4]ATC[1]TATC[2]CATA[1]TCTA[12]TATC[2]	31.2	4		0.0037174721189591076	AAATATGTGAGTCAATTCCCCAAGTGAATTGCCTTCTATCTATCTATCTATCTATCTGTCTGTCTGTCTGTCTGTCTATCTATCTATATCTATCTATCTATCATCTATCTATCCATATCTATCTATCTATCTATCTATCTATCTATCTATCTATCTATCTATCTATATCTATCGTCTATCTAT
D21S11	CE31.2_TCTA[5]TCTG[6]TCTA[3]TATC[4]ATC[1]TATC[2]CATA[1]TCTA[11]TATC[2]	31.2	78		0.0724907063197026	AAATATGTGAGTCAATTCCCCAAGTGAATTGCCTTCTATCTATCTATCTATCTATCTGTCTGTCTGTCTGTCTGTCTGTCTATCTATCTATATCTATCTATCTATCATCTATCTATCCATATCTATCTATCTATCTATCTATCTATCTATCTATCTATCTATCTATATCTATCGTCTATCTAT
D21S11	CE32_TCTA[5]TCTG[6]TCTA[3]TATC[4]A[1]TCTA[2]TCCA[1]TATC[14]	32	12	0.020446096654275093	0.011152416356877323	AAATATGTGAGTCAATTCCCCAAGTGAATTGCCTTCTATCTATCTATCTATCTATCTGTCTGTCTGTCTGTCTGTCTGTCTATCTATCTATATCTATCTATCTATCATCTATCTATCCATATCTATCTATCTATCTATCTATCTATCTATCTATCTATCTATCTATCTATCTATCGTCTATCTAT
D21S11	CE32_TCTA[6]TCTG[5]TCTA[3]TATC[4]A[1]TCTA[2]TCCA[1]TATC[14]	32	7		0.006505576208178439	AAATATGTGAGTCAATTCCCCAAGTGAATTGCCTTCTATCTATCTATCTATCTATCTATCTGTCTGTCTGTCTGTCTGTCTATCTATCTATATCTATCTATCTATCATCTATCTATCCATATCTATCTATCTATCTATCTATCTATCTATCTATCTATCTATCTATCTATCTATCGTCTATCTAT
D21S11	CE32_TCTA[7]TCTG[5]TCTA[3]TATC[4]A[1]TCTA[2]TCCA[1]TATC[13]	32	1		9.293680297397769e-4	AAATATGTGAGTCAATTCCCCAAGTGAATTGCCTTCTATCTATCTATCTATCTATCTATCTATCTGTCTGTCTGTCTGTCTGTCTATCTATCTATATCTATCTATCTATCATCTATCTATCCATATCTATCTATCTATCTATCTATCTATCTATCTATCTATCTATCTATCTATCGTCTATCTAT
D21S11	CE32_TCTA[8]TCTG[5]TCTA[3]TATC[4]A[1]TCTA[2]TCCA[1]TATC[12]	32	2		0.0018587360594795538	AAATATGTGAGTCAATTCCCCAAGTGAATTGCCTTCTATCTATCTATCTATCTATCTATCTATCTATCTGTCTGTCTGTCTGTCTGTCTATCTATCTATATCTATCTATCTATCATCTATCTATCCATATCTATCTATCTATCTATCTATCTATCTATCTATCTATCTATCTATCGTCTATCTAT
D21S11	CE32.2_TCTA[5]TCTG[6]TCTA[3]TATC[4]ATC[1]TATC[2]CATA[1]TCTA[12]TATA[1]TATC[1]	32.2	1	0.07899628252788105	9.293680297397769e-4	AAATATGTGAGTCAATTCCCCAAGTGAATTGCCTTCTATCTATCTATCTATCTATCTGTCTGTCTGTCTGTCTGTCTGTCTATCTATCTATATCTATCTATCTATCATCTATCTATCCATATCTATCTATCTATCTATCTATCTATCTATCTATCTATCTATCTATCTATATATATCGTCTATCTAT
D21S11	CE32.2_TCTA[5]TCTG[6]TCTA[3]TATC[4]ATC[1]TATC[2]CATA[1]TCTA[12]TATC[2]	32.2	83		0.07713754646840149	AAATATGTGAGTCAATTCCCCAAGTGAATTGCCTTCTATCTATCTATCTATCTATCTGTCTGTCTGTCTGTCTGTCTGTCTATCTATCTATATCTATCTATCTATCATCTATCTATCCATATCTATCTATCTATCTATCTATCTATCTATCTATCTATCTATCTATCTATATCTATCGTCTATCTAT
D21S11	CE32.2_TCTA[6]TCTG[6]TCTA[3]TATC[4]ATC[1]TATC[2]CATA[1]TCTA[11]TATC[2]	32.2	1		9.293680297397769e-4	AAATATGTGAGTCAATTCCCCAAGTGAATTGCCTTCTATCTATCTATCTATCTATCTATCTGTCTGTCTGTCTGTCTGTCTGTCTATCTATCTATATCTATCTATCTATCATCTATCTATCCATATCTATCTATCTATCTATCTATCTATCTATCTATCTATCTATCTATATCTATCGTCTATCTAT
D21S11	CE33_TCTA[5]TCTG[6]TCTA[3]TATC[4]A[1]TCTA[2]TCCA[1]TATC[15]	33	1	9.293680297397769e-4	9.293680297397769e-4	AAATATGTGAGTCAATTCCCCAAGTGAATTGCCTTCTATCTATCTATCTATCTATCTGTCTGTCTGTCTGTCTGTCTGTCTATCTATCTATATCTATCTATCTATCATCTATCTATCCATATCTATCTATCTATCTATCTATCTATCTATCTATCTATCTATCTATCTATCTATCTATCGTCTATCTAT
D21S11	CE33.2_TCTA[5]TCTG[6]TCTA[3]TATC[4]ATC[1]TATC[2]CATA[1]TCTA[13]TATC[2]	33.2	28	0.027881040892193308	0.026022304832713755	AAATATGTGAGTCAATTCCCCAAGTGAATTGCCTTCTATCTATCTATCTATCTATCTGTCTGTCTGTCTGTCTGTCTGTCTATCTATCTATATCTATCTATCTATCATCTATCTATCCATATCTATCTATCTATCTATCTATCTATCTATCTATCTATCTATCTATCTATCTATATCTATCGTCTATCTAT
D21S11	CE33.2_TCTA[6]TCTG[6]TCTA[3]TATC[4]ATC[1]TATC[2]CATA[1]TCTA[12]TATC[2]	33.2	2		0.0018587360594795538	AAATATGTGAGTCAATTCCCCAAGTGAATTGCCTTCTATCTATCTATCTATCTATCTATCTGTCTGTCTGTCTGTCTGTCTGTCTATCTATCTATATCTATCTATCTATCATCTATCTATCCATATCTATCTATCTATCTATCTATCTATCTATCTATCTATCTATCTATCTATATCTATCGTCTATCTAT
D21S11	CE34.2_TCTA[5]TCTG[6]TCTA[3]TATC[4]ATC[1]TATC[2]CATA[1]TCTA[14]TATC[2]	34.2	5	0.004646840148698885	0.004646840148698885	AAATATGTGAGTCAATTCCCCAAGTGAATTGCCTTCTATCTATCTATCTATCTATCTGTCTGTCTGTCTGTCTGTCTGTCTATCTATCTATATCTATCTATCTATCATCTATCTATCCATATCTATCTATCTATCTATCTATCTATCTATCTATCTATCTATCTATCTATCTATCTATATCTATCGTCTATCTAT
D22S1045	CE11_ATT[8]ACT[1]ATT[2]	11	126	0.1171003717472119	0.1171003717472119	CCCGATGATAGTAGTCTCATTATTATTATTATTATTATTATTACTATTATTGTTATAAAAATATTGCCAAT
D22S1045	CE12_ATT[9]ACT[1]ATT[2]	12	15	0.013940520446096654	0.013940520446096654	CCCGATGATAGTAGTCTCATTATTATTATTATTATTATTATTATTACTATTATTGTTATAAAAATATTGCCAAT
D22S1045	CE13_ATT[10]ACT[1]ATT[2]	13	8	0.007434944237918215	0.007434944237918215	CCCGATGATAGTAGTCTCATTATTATTATTATTATTATTATTATTATTACTATTATTGTTATAAAAATATTGCCAAT
D22S1045	CE14_ATT[11]ACT[1]ATT[2]	14	33	0.03066914498141264	0.03066914498141264	CCCGATGATAGTAGTCTCATTATTATTATTATTATTATTATTATTATTATTACTATTATTGTTATAAAAATATTGCCAAT
D22S1045	CE15_ATT[12]ACT[1]ATT[2]	15	365	0.3392193308550186	0.3392193308550186	CCCGATGATAGTAGTCTCATTATTATTATTATTATTATTATTATTATTATTATTACTATTATTGTTATAAAAATATTGCCAAT
D22S1045	CE16_ATT[13]ACT[1]ATT[2]	16	409	0.38011152416356875	0.38011152416356875	CCCGATGATAGTAGTCTCATTATTATTATTATTATTATTATTATTATTATTATTATTACTATTATTGTTATAAAAATATTGCCAAT
D22S1045	CE17_ATT[14]ACT[1]ATT[2]	17	105	0.09758364312267657	0.09758364312267657	CCCGATGATAGTAGTCTCATTATTATTATTATTATTATTATTATTATTATTATTATTATTACTATTATTGTTATAAAAATATTGCCAAT
D22S1045	CE18_ATT[15]ACT[1]ATT[2]	18	11	0.010223048327137546	0.010223048327137546	CCCGATGATAGTAGTCTCATTATTATTATTATTATTATTATTATTATTATTATTATTATTATTACTATTATTGTTATAAAAATATTGCCAAT
D22S1045	CE19_ATT[16]ACT[1]ATT[2]	19	3	0.0027881040892193307	0.0027881040892193307	CCCGATGATAGTAGTCTCATTATTATTATTATTATTATTATTATTATTATTATTATTATTATTATTACTATTATTGTTATAAAAATATTGCCAAT
D22S1045	CE20_ATT[17]ACT[1]ATT[2]	20	1	9.293680297397769e-4	9.293680297397769e-4	CCCGATGATAGTAGTCTCATTATTATTATTATTATTATTATTATTATTATTATTATTATTATTATTATTACTATTATTGTTATAAAAATATTGCCAAT
D2S1338	CE16_GGAA[10]GGCA[6]	16	39	0.0362453531598513	0.0362453531598513	GAGGGAAGGAAGGAAGGAAGGAAGGAAGGAAGGAAGGAAGGAAGGCAGGCAGGCAGGCAGGCAGGCAAGGCCAAGCCATTT
D2S1338	CE17_GGAA[10]GGCA[7]	17	4	0.2137546468401487	0.0037174721189591076	GAGGGAAGGAAGGAAGGAAGGAAGGAAGGAAGGAAGGAAGGAAGGCAGGCAGGCAGGCAGGCAGGCAGGCAAGGCCAAGCCATTT
D2S1338	CE17_GGAA[11]GGCA[6]	17	226		0.2100371747211896	GAGGGAAGGAAGGAAGGAAGGAAGGAAGGAAGGAAGGAAGGAAGGAAGGCAGGCAGGCAGGCAGGCAGGCAAGGCCAAGCCATTT
D2S1338	CE18_GGAA[11]GGCA[7]	18	24	0.10223048327137546	0.022304832713754646	GAGGGAAGGAAGGAAGGAAGGAAGGAAGGAAGGAAGGAAGGAAGGAAGGCAGGCAGGCAGGCAGGCAGGCAGGCAAGGCCAAGCCATTT
D2S1338	CE18_GGAA[12]GGCA[6]	18	86		0.07992565055762081	GAGGGAAGGAAGGAAGGAAGGAAGGAAGGAAGGAAGGAAGGAAGGAAGGAAGGCAGGCAGGCAGGCAGGCAGGCAAGGCCAAGCCATTT
D2S1338	CE19_GGAA[12]GGCA[7]	19	91	0.11431226765799256	0.0845724907063197	GAGGGAAGGAAGGAAGGAAGGAAGGAAGGAAGGAAGGAAGGAAGGAAGGAAGGCAGGCAGGCAGGCAGGCAGGCAGGCAAGGCCAAGCCATTT
D2S1338	CE19_GGAA[13]GGCA[6]	19	32		0.02973977695167286	GAGGGAAGGAAGGAAGGAAGGAAGGAAGGAAGGAAGGAAGGAAGGAAGGAAGGAAGGCAGGCAGGCAGGCAGGCAGGCAAGGCCAAGCCATTT
D2S1338	CE20_GGAA[10]GAAA[1]GGAA[2]GGCA[7]	20	7	0.14405204460966542	0.006505576208178439	GAGGGAAGGAAGGAAGGAAGGAAGGAAGGAAGGAAGGAAGGAAGAAAGGAAGGAAGGCAGGCAGGCAGGCAGGCAGGCAGGCAAGGCCAAGCCATTT
D2S1338	CE20_GGAA[12]GGCA[8]	20	5		0.004646840148698885	GAGGGAAGGAAGGAAGGAAGGAAGGAAGGAAGGAAGGAAGGAAGGAAGGAAGGCAGGCAGGCAGGCAGGCAGGCAGGCAGGCAAGGCCAAGCCATTT
D2S1338	CE20_GGAA[12]GGGA[1]GGCA[7]	20	24		0.022304832713754646	GAGGGAAGGAAGGAAGGAAGGAAGGAAGGAAGGAAGGAAGGAAGGAAGGAAGGGAGGCAGGCAGGCAGGCAGGCAGGCAGGCAAGGCCAAGCCATTT
D2S1338	CE20_GGAA[13]GGCA[7]	20	92		0.08550185873605948	GAGGGAAGGAAGGAAGGAAGGAAGGAAGGAAGGAAGGAAGGAAGGAAGGAAGGAAGGCAGGCAGGCAGGCAGGCAGGCAGGCAAGGCCAAGCCATTT
D2S1338	CE20_GGAA[14]GGCA[6]	20	15		0.013940520446096654	GAGGGAAGGAAGGAAGGAAGGAAGGAAGGAAGGAAGGAAGGAAGGAAGGAAGGAAGGAAGGCAGGCAGGCAGGCAGGCAGGCAAGGCCAAGCCATTT
D2S1338	CE20_GGAA[2]GGAC[1]GGAA[10]GGCA[7]	20	12		0.011152416356877323	GAGGGAAGGAAGGACGGAAGGAAGGAAGGAAGGAAGGAAGGAAGGAAGGAAGGAAGGCAGGCAGGCAGGCAGGCAGGCAGGCAAGGCCAAGCCATTT
D2S1338	CE21_GGAA[13]GGCA[8]	21	1	0.026022304832713755	9.293680297397769e-4	GAGGGAAGGAAGGAAGGAAGGAAGGAAGGAAGGAAGGAAGGAAGGAAGGAAGGAAGGCAGGCAGGCAGGCAGGCAGGCAGGCAGGCAAGGCCAAGCCATTT
D2S1338	CE21_GGAA[13]GGGA[1]GGCA[7]	21	3		0.0027881040892193307	GAGGGAAGGAAGGAAGGAAGGAAGGAAGGAAGGAAGGAAGGAAGGAAGGAAGGAAGGGAGGCAGGCAGGCAGGCAGGCAGGCAGGCAAGGCCAAGCCATTT
D2S1338	CE21_GGAA[14]GGCA[7]	21	17		0.015799256505576207	GAGGGAAGGAAGGAAGGAAGGAAGGAAGGAAGGAAGGAAGGAAGGAAGGAAGGAAGGAAGGCAGGCAGGCAGGCAGGCAGGCAGGCAAGGCCAAGCCATTT
D2S1338	CE21_GGAA[15]GGCA[6]	21	1		9.293680297397769e-4	GAGGGAAGGAAGGAAGGAAGGAAGGAAGGAAGGAAGGAAGGAAGGAAGGAAGGAAGGAAGGAAGGCAGGCAGGCAGGCAGGCAGGCAAGGCCAAGCCATTT
D2S1338	CE21_GGAA[2]GGAC[1]GGAA[11]GGCA[7]	21	6		0.0055762081784386614	GAGGGAAGGAAGGACGGAAGGAAGGAAGGAAGGAAGGAAGGAAGGAAGGAAGGAAGGAAGGCAGGCAGGCAGGCAGGCAGGCAGGCAAGGCCAAGCCATTT
D2S1338	CE22_GGAA[15]GGCA[7]	22	1	0.028810408921933085	9.293680297397769e-4	GAGGGAAGGAAGGAAGGAAGGAAGGAAGGAAGGAAGGAAGGAAGGAAGGAAGGAAGGAAGGAAGGCAGGCAGGCAGGCAGGCAGGCAGGCAAGGCCAAGCCATTT
D2S1338	CE22_GGAA[2]GGAC[1]GGAA[12]GGCA[7]	22	30		0.027881040892193308	GAGGGAAGGAAGGACGGAAGGAAGGAAGGAAGGAAGGAAGGAAGGAAGGAAGGAAGGAAGGAAGGCAGGCAGGCAGGCAGGCAGGCAGGCAAGGCCAAGCCATTT
D2S1338	CE23_GGAA[2]GGAC[1]GGAA[13]GGCA[7]	23	72	0.0687732342007435	0.06691449814126393	GAGGGAAGGAAGGACGGAAGGAAGGAAGGAAGGAAGGAAGGAAGGAAGGAAGGAAGGAAGGAAGGAAGGCAGGCAGGCAGGCAGGCAGGCAGGCAAGGCCAAGCCATTT
D2S1338	CE23_GGAA[2]GGAC[1]GGAA[14]GGCA[6]	23	2		0.0018587360594795538	GAGGGAAGGAAGGACGGAAGGAAGGAAGGAAGGAAGGAAGGAAGGAAGGAAGGAAGGAAGGAAGGAAGGAAGGCAGGCAGGCAGGCAGGCAGGCAAGGCCAAGCCATTT
D2S1338	CE24_GGAA[2]GGAC[1]GGAA[13]GGCA[8]	24	7	0.10966542750929369	0.006505576208178439	GAGGGAAGGAAGGACGGAAGGAAGGAAGGAAGGAAGGAAGGAAGGAAGGAAGGAAGGAAGGAAGGAAGGCAGGCAGGCAGGCAGGCAGGCAGGCAGGCAAGGCCAAGCCATTT
D2S1338	CE24_GGAA[2]GGAC[1]GGAA[14]GGCA[7]	24	106		0.09851301115241635	GAGGGAAGGAAGGACGGAAGGAAGGAAGGAAGGAAGGAAGGAAGGAAGGAAGGAAGGAAGGAAGGAAGGAAGGCAGGCAGGCAGGCAGGCAGGCAGGCAAGGCCAAGCCATTT
D2S1338	CE24_GGAA[2]GGAC[1]GGAA[15]GGCA[6]	24	4		0.0037174721189591076	GAGGGAAGGAAGGACGGAAGGAAGGAAGGAAGGAAGGAAGGAAGGAAGGAAGGAAGGAAGGAAGGAAGGAAGGAAGGCAGGCAGGCAGGCAGGCAGGCAAGGCCAAGCCATTT
D2S1338	CE24_GGAA[2]GGAC[1]GGAA[9]AGAA[1]GGAA[4]GGCA[7]	24	1		9.293680297397769e-4	GAGGGAAGGAAGGACGGAAGGAAGGAAGGAAGGAAGGAAGGAAGGAAGGAAAGAAGGAAGGAAGGAAGGAAGGCAGGCAGGCAGGCAGGCAGGCAGGCAAGGCCAAGCCATTT
D2S1338	CE25_GGAA[2]GGAC[1]GGAA[14]GGCA[8]	25	10	0.12546468401486988	0.00929368029739777	GAGGGAAGGAAGGACGGAAGGAAGGAAGGAAGGAAGGAAGGAAGGAAGGAAGGAAGGAAGGAAGGAAGGAAGGCAGGCAGGCAGGCAGGCAGGCAGGCAGGCAAGGCCAAGCCATTT
D2S1338	CE25_GGAA[2]GGAC[1]GGAA[15]GGCA[7]	25	122		0.11338289962825279	GAGGGAAGGAAGGACGGAAGGAAGGAAGGAAGGAAGGAAGGAAGGAAGGAAGGAAGGAAGGAAGGAAGGAAGGAAGGCAGGCAGGCAGGCAGGCAGGCAGGCAAGGCCAAGCCATTT
D2S1338	CE25_GGAA[2]GGAC[1]GGAA[16]GGCA[6]	25	3		0.0027881040892193307	GAGGGAAGGAAGGACGGAAGGAAGGAAGGAAGGAAGGAAGGAAGGAAGGAAGGAAGGAAGGAAGGAAGGAAGGAAGGAAGGCAGGCAGGCAGGCAGGCAGGCAAGGCCAAGCCATTT
D2S1338	CE26_GGAA[2]GGAC[1]GGAA[16]GGCA[7]	26	30	0.028810408921933085	0.027881040892193308	GAGGGAAGGAAGGACGGAAGGAAGGAAGGAAGGAAGGAAGGAAGGAAGGAAGGAAGGAAGGAAGGAAGGAAGGAAGGAAGGCAGGCAGGCAGGCAGGCAGGCAGGCAAGGCCAAGCCATTT
D2S1338	CE26_GGAA[2]GGAC[1]GGAA[17]GGCA[6]	26	1		9.293680297397769e-4	GAGGGAAGGAAGGACGGAAGGAAGGAAGGAAGGAAGGAAGGAAGGAAGGAAGGAAGGAAGGAAGGAAGGAAGGAAGGAAGGAAGGCAGGCAGGCAGGCAGGCAGGCAAGGCCAAGCCATTT
D2S1338	CE27_GGAA[2]GGAC[1]GGAA[16]GGCA[8]	27	1	0.0018587360594795538	9.293680297397769e-4	GAGGGAAGGAAGGACGGAAGGAAGGAAGGAAGGAAGGAAGGAAGGAAGGAAGGAAGGAAGGAAGGAAGGAAGGAAGGAAGGCAGGCAGGCAGGCAGGCAGGCAGGCAGGCAAGGCCAAGCCATTT
D2S1338	CE27_GGAA[2]GGAC[1]GGAA[17]GGCA[7]	27	1		9.293680297397769e-4	GAGGGAAGGAAGGACGGAAGGAAGGAAGGAAGGAAGGAAGGAAGGAAGGAAGGAAGGAAGGAAGGAAGGAAGGAAGGAAGGAAGGCAGGCAGGCAGGCAGGCAGGCAGGCAAGGCCAAGCCATTT
D2S441	CE10_TCTA[10]	10	60	0.19052044609665428	0.055762081784386616	CCAGGAACTGTGGCTCATCTATGAAAACTTCTATCTATCTATCTATCTATCTATCTATCTATCTATCTATATCATAACACCACAGCCACTTA
D2S441	CE10_TCTA[10]_-25G>A	10	1		9.293680297397769e-4	CCAGAAACTGTGGCTCATCTATGAAAACTTCTATCTATCTATCTATCTATCTATCTATCTATCTATCTATATCATAACACCACAGCCACTTA
D2S441	CE10_TCTA[8]TCTG[1]TCTA[1]	10	144		0.13382899628252787	CCAGGAACTGTGGCTCATCTATGAAAACTTCTATCTATCTATCTATCTATCTATCTATCTATCTGTCTATATCATAACACCACAGCCACTTA
D2S441	CE11_TCTA[11]	11	375	0.38847583643122674	0.34851301115241634	CCAGGAACTGTGGCTCATCTATGAAAACTTCTATCTATCTATCTATCTATCTATCTATCTATCTATCTATCTATATCATAACACCACAGCCACTTA
D2S441	CE11_TCTA[11]_-25G>A	11	25		0.023234200743494422	CCAGAAACTGTGGCTCATCTATGAAAACTTCTATCTATCTATCTATCTATCTATCTATCTATCTATCTATCTATATCATAACACCACAGCCACTTA
D2S441	CE11_TCTA[9]TCTG[1]TCTA[1]	11	18		0.016728624535315983	CCAGGAACTGTGGCTCATCTATGAAAACTTCTATCTATCTATCTATCTATCTATCTATCTATCTATCTGTCTATATCATAACACCACAGCCACTTA
D2S441	CE11.3_TCTA[4]TCA[1]TCTA[7]	11.3	42	0.03903345724907063	0.03903345724907063	CCAGGAACTGTGGCTCATCTATGAAAACTTCTATCTATCTATCTATCATCTATCTATCTATCTATCTATCTATCTATATCATAACACCACAGCCACTTA
D2S441	CE12_TCTA[12]	12	49	0.05018587360594796	0.04553903345724907	CCAGGAACTGTGGCTCATCTATGAAAACTTCTATCTATCTATCTATCTATCTATCTATCTATCTATCTATCTATCTATATCATAACACCACAGCCACTTA
D2S441	CE12_TCTA[9]TTTA[1]TCTA[2]	12	5		0.004646840148698885	CCAGGAACTGTGGCTCATCTATGAAAACTTCTATCTATCTATCTATCTATCTATCTATCTATCTATTTATCTATCTATATCATAACACCACAGCCACTTA
D2S441	CE12.3_TCTA[4]TCA[1]TCTA[8]	12.3	1	9.293680297397769e-4	9.293680297397769e-4	CCAGGAACTGTGGCTCATCTATGAAAACTTCTATCTATCTATCTATCATCTATCTATCTATCTATCTATCTATCTATCTATATCATAACACCACAGCCACTTA
D2S441	CE13_TCTA[10]TTTA[1]TCTA[2]	13	40	0.03810408921933085	0.03717472118959108	CCAGGAACTGTGGCTCATCTATGAAAACTTCTATCTATCTATCTATCTATCTATCTATCTATCTATCTATTTATCTATCTATATCATAACACCACAGCCACTTA
D2S441	CE13_TCTA[13]	13	1		9.293680297397769e-4	CCAGGAACTGTGGCTCATCTATGAAAACTTCTATCTATCTATCTATCTATCTATCTATCTATCTATCTATCTATCTATCTATATCATAACACCACAGCCACTTA
D2S441	CE14_TCTA[11]TTTA[1]TCTA[2]	14	276	0.25650557620817843	0.25650557620817843	CCAGGAACTGTGGCTCATCTATGAAAACTTCTATCTATCTATCTATCTATCTATCTATCTATCTATCTATCTATTTATCTATCTATATCATAACACCACAGCCACTTA
D2S441	CE15_TCTA[12]TTTA[1]TCTA[2]	15	35	0.032527881040892194	0.032527881040892194	CCAGGAACTGTGGCTCATCTATGAAAACTTCTATCTATCTATCTATCTATCTATCTATCTATCTATCTATCTATCTATTTATCTATCTATATCATAACACCACAGCCACTTA
D2S441	CE16_TCTA[13]TTTA[1]TCTA[2]	16	4	0.0037174721189591076	0.0037174721189591076	CCAGGAACTGTGGCTCATCTATGAAAACTTCTATCTATCTATCTATCTATCTATCTATCTATCTATCTATCTATCTATCTATTTATCTATCTATATCATAACACCACAGCCACTTA
D3S1358	CE11_TATC[2]TGTC[2]TATC[7]	11	3	0.0027881040892193307	0.0027881040892193307	TTTGGGGGCATCTCTTATACTCATGAAATCAACAGAGGCTTGCATGTATCTATCTGTCTGTCTATCTATCTATCTATCTATCTATCTATCTATGAGACAGGGTCTTGCTC
D3S1358	CE13_TATC[2]TGTC[2]TATC[9]	13	1	0.0018587360594795538	9.293680297397769e-4	TTTGGGGGCATCTCTTATACTCATGAAATCAACAGAGGCTTGCATGTATCTATCTGTCTGTCTATCTATCTATCTATCTATCTATCTATCTATCTATCTATGAGACAGGGTCTTGCTC
D3S1358	CE13_TATC[2]TGTC[3]TATC[8]	13	1		9.293680297397769e-4	TTTGGGGGCATCTCTTATACTCATGAAATCAACAGAGGCTTGCATGTATCTATCTGTCTGTCTGTCTATCTATCTATCTATCTATCTATCTATCTATCTATGAGACAGGGTCTTGCTC
D3S1358	CE14_TATC[2]TGTC[1]TATC[11]	14	2	0.129182156133829	0.0018587360594795538	TTTGGGGGCATCTCTTATACTCATGAAATCAACAGAGGCTTGCATGTATCTATCTGTCTATCTATCTATCTATCTATCTATCTATCTATCTATCTATCTATCTATGAGACAGGGTCTTGCTC
D3S1358	CE14_TATC[2]TGTC[2]TATC[10]	14	137		0.12732342007434944	TTTGGGGGCATCTCTTATACTCATGAAATCAACAGAGGCTTGCATGTATCTATCTGTCTGTCTATCTATCTATCTATCTATCTATCTATCTATCTATCTATCTATGAGACAGGGTCTTGCTC
D3S1358	CE15_TATC[2]TGTC[1]TATC[12]	15	24	0.23513011152416358	0.022304832713754646	TTTGGGGGCATCTCTTATACTCATGAAATCAACAGAGGCTTGCATGTATCTATCTGTCTATCTATCTATCTATCTATCTATCTATCTATCTATCTATCTATCTATCTATGAGACAGGGTCTTGCTC
D3S1358	CE15_TATC[2]TGTC[2]TATC[11]	15	220		0.20446096654275092	TTTGGGGGCATCTCTTATACTCATGAAATCAACAGAGGCTTGCATGTATCTATCTGTCTGTCTATCTATCTATCTATCTATCTATCTATCTATCTATCTATCTATCTATGAGACAGGGTCTTGCTC
D3S1358	CE15_TATC[2]TGTC[3]TATC[10]	15	9		0.008364312267657992	TTTGGGGGCATCTCTTATACTCATGAAATCAACAGAGGCTTGCATGTATCTATCTGTCTGTCTGTCTATCTATCTATCTATCTATCTATCTATCTATCTATCTATCTATGAGACAGGGTCTTGCTC
D3S1358	CE16_TATC[2]TGTC[1]TATC[13]	16	20	0.22211895910780668	0.01858736059479554	TTTGGGGGCATCTCTTATACTCATGAAATCAACAGAGGCTTGCATGTATCTATCTGTCTATCTATCTATCTATCTATCTATCTATCTATCTATCTATCTATCTATCTATCTATGAGACAGGGTCTTGCTC
D3S1358	CE16_TATC[2]TGTC[2]TATC[12]	16	140		0.13011152416356878	TTTGGGGGCATCTCTTATACTCATGAAATCAACAGAGGCTTGCATGTATCTATCTGTCTGTCTATCTATCTATCTATCTATCTATCTATCTATCTATCTATCTATCTATCTATGAGACAGGGTCTTGCTC
D3S1358	CE16_TATC[2]TGTC[3]TATC[11]	16	77		0.07156133828996282	TTTGGGGGCATCTCTTATACTCATGAAATCAACAGAGGCTTGCATGTATCTATCTGTCTGTCTGTCTATCTATCTATCTATCTATCTATCTATCTATCTATCTATCTATCTATGAGACAGGGTCTTGCTC
D3S1358	CE16_TATC[2]TGTC[3]TATC[1]TGTC[1]TATC[9]	16	2		0.0018587360594795538	TTTGGGGGCATCTCTTATACTCATGAAATCAACAGAGGCTTGCATGTATCTATCTGTCTGTCTGTCTATCTGTCTATCTATCTATCTATCTATCTATCTATCTATCTATCTATGAGACAGGGTCTTGCTC
D3S1358	CE17_TATC[2]TGTC[1]TATC[14]	17	2	0.23884758364312267	0.0018587360594795538	TTTGGGGGCATCTCTTATACTCATGAAATCAACAGAGGCTTGCATGTATCTATCTGTCTATCTATCTATCTATCTATCTATCTATCTATCTATCTATCTATCTATCTATCTATCTATGAGACAGGGTCTTGCTC
D3S1358	CE17_TATC[2]TGTC[2]TATC[13]	17	146		0.13568773234200743	TTTGGGGGCATCTCTTATACTCATGAAATCAACAGAGGCTTGCATGTATCTATCTGTCTGTCTATCTATCTATCTATCTATCTATCTATCTATCTATCTATCTATCTATCTATCTATGAGACAGGGTCTTGCTC
D3S1358	CE17_TATC[2]TGTC[3]TATC[12]	17	109		0.10130111524163568	TTTGGGGGCATCTCTTATACTCATGAAATCAACAGAGGCTTGCATGTATCTATCTGTCTGTCTGTCTATCTATCTATCTATCTATCTATCTATCTATCTATCTATCTATCTATCTATGAGACAGGGTCTTGCTC
D3S1358	CE18_TATC[2]TGTC[2]TATC[14]	18	21	0.15520446096654275	0.019516728624535316	TTTGGGGGCATCTCTTATACTCATGAAATCAACAGAGGCTTGCATGTATCTATCTGTCTGTCTATCTATCTATCTATCTATCTATCTATCTATCTATCTATCTATCTATCTATCTATCTATGAGACAGGGTCTTGCTC
D3S1358	CE18_TATC[2]TGTC[3]TATC[13]	18	145		0.13475836431226765	TTTGGGGGCATCTCTTATACTCATGAAATCAACAGAGGCTTGCATGTATCTATCTGTCTGTCTGTCTATCTATCTATCTATCTATCTATCTATCTATCTATCTATCTATCTATCTATCTATGAGACAGGGTCTTGCTC
D3S1358	CE18_TATC[2]TGTC[4]TATC[12]	18	1		9.293680297397769e-4	TTTGGGGGCATCTCTTATACTCATGAAATCAACAGAGGCTTGCATGTATCTATCTGTCTGTCTGTCTGTCTATCTATCTATCTATCTATCTATCTATCTATCTATCTATCTATCTATCTATGAGACAGGGTCTTGCTC
D3S1358	CE19_TATC[2]TGTC[2]TATC[15]	19	1	0.013940520446096654	9.293680297397769e-4	TTTGGGGGCATCTCTTATACTCATGAAATCAACAGAGGCTTGCATGTATCTATCTGTCTGTCTATCTATCTATCTATCTATCTATCTATCTATCTATCTATCTATCTATCTATCTATCTATCTATGAGACAGGGTCTTGCTC
D3S1358	CE19_TATC[2]TGTC[3]TATC[14]	19	13		0.012081784386617101	TTTGGGGGCATCTCTTATACTCATGAAATCAACAGAGGCTTGCATGTATCTATCTGTCTGTCTGTCTATCTATCTATCTATCTATCTATCTATCTATCTATCTATCTATCTATCTATCTATCTATGAGACAGGGTCTTGCTC
D3S1358	CE19_TATC[2]TGTC[4]TATC[13]	19	1		9.293680297397769e-4	TTTGGGGGCATCTCTTATACTCATGAAATCAACAGAGGCTTGCATGTATCTATCTGTCTGTCTGTCTGTCTATCTATCTATCTATCTATCTATCTATCTATCTATCTATCTATCTATCTATCTATGAGACAGGGTCTTGCTC
D3S1358	CE20_TATC[2]TGTC[3]TATC[15]	20	1	9.293680297397769e-4	9.293680297397769e-4	TTTGGGGGCATCTCTTATACTCATGAAATCAACAGAGGCTTGCATGTATCTATCTGTCTGTCTGTCTATCTATCTATCTATCTATCTATCTATCTATCTATCTATCTATCTATCTATCTATCTATCTATGAGACAGGGTCTTGCTC
D4S2408	CE8_ATCT[8]	8	242	0.22490706319702602	0.22490706319702602	CTATGCATCTATCTATCTATCTATCTATCTATCTATCTAATGGTTA
D4S2408	CE9_ATCT[1]GTCT[1]ATCT[7]	9	22	0.3652416356877323	0.020446096654275093	CTATGCATCTGTCTATCTATCTATCTATCTATCTATCTATCTAATGGTTA
D4S2408	CE9_ATCT[9]	9	371		0.3447955390334573	CTATGCATCTATCTATCTATCTATCTATCTATCTATCTATCTAATGGTTA
D4S2408	CE10_ATCT[10]	10	242	0.22490706319702602	0.22490706319702602	CTATGCATCTATCTATCTATCTATCTATCTATCTATCTATCTATCTAATGGTTA
D4S2408	CE11_ATCT[11]	11	183	0.17007434944237917	0.17007434944237917	CTATGCATCTATCTATCTATCTATCTATCTATCTATCTATCTATCTATCTAATGGTTA
D4S2408	CE12_ATCT[12]	12	16	0.01486988847583643	0.01486988847583643	CTATGCATCTATCTATCTATCTATCTATCTATCTATCTATCTATCTATCTATCTAATGGTTA
D5S818	CE9_TCTA[9]	9	1	0.03345724907063197	9.293680297397769e-4	TATTTATACCTCTATCTATCTATCTATCTATCTATCTATCTATCTATCTTCAAAAT
D5S818	CE9_TCTA[9]_-1C>A	9	35		0.032527881040892194	TATTTATACATCTATCTATCTATCTATCTATCTATCTATCTATCTATCTTCAAAAT
D5S818	CE10_TCTA[10]	10	36	0.05855018587360595	0.03345724907063197	TATTTATACCTCTATCTATCTATCTATCTATCTATCTATCTATCTATCTATCTTCAAAAT
D5S818	CE10_TCTA[10]_-1C>A	10	27		0.02509293680297398	TATTTATACATCTATCTATCTATCTATCTATCTATCTATCTATCTATCTATCTTCAAAAT
D5S818	CE11_TCTA[11]	11	370	0.3819702602230483	0.34386617100371747	TATTTATACCTCTATCTATCTATCTATCTATCTATCTATCTATCTATCTATCTATCTTCAAAAT
D5S818	CE11_TCTA[11]_-1C>A	11	41		0.03810408921933085	TATTTATACATCTATCTATCTATCTATCTATCTATCTATCTATCTATCTATCTATCTTCAAAAT
D5S818	CE12_TCTA[12]	12	302	0.38104089219330856	0.28066914498141265	TATTTATACCTCTATCTATCTATCTATCTATCTATCTATCTATCTATCTATCTATCTATCTTCAAAAT
D5S818	CE12_TCTA[12]_-1C>A	12	107		0.09944237918215613	TATTTATACATCTATCTATCTATCTATCTATCTATCTATCTATCTATCTATCTATCTATCTTCAAAAT
D5S818	CE12_TCTC[1]TCTA[11]	12	1		9.293680297397769e-4	TATTTATACCTCTCTCTATCTATCTATCTATCTATCTATCTATCTATCTATCTATCTATCTTCAAAAT
D5S818	CE13_TCTA[11]TATA[1]TCTA[1]_-1C>A	13	1	0.13382899628252787	9.293680297397769e-4	TATTTATACATCTATCTATCTATCTATCTATCTATCTATCTATCTATCTATCTATATATCTATCTTCAAAAT
D5S818	CE13_TCTA[13]	13	109		0.10130111524163568	TATTTATACCTCTATCTATCTATCTATCTATCTATCTATCTATCTATCTATCTATCTATCTATCTTCAAAAT
D5S818	CE13_TCTA[13]_-1C>A	13	34		0.031598513011152414	TATTTATACATCTATCTATCTATCTATCTATCTATCTATCTATCTATCTATCTATCTATCTATCTTCAAAAT
D5S818	CE14_TCTA[14]	14	8	0.00929368029739777	0.007434944237918215	TATTTATACCTCTATCTATCTATCTATCTATCTATCTATCTATCTATCTATCTATCTATCTATCTATCTTCAAAAT
D5S818	CE14_TCTA[14]_-1C>A	14	2		0.0018587360594795538	TATTTATACATCTATCTATCTATCTATCTATCTATCTATCTATCTATCTATCTATCTATCTATCTATCTTCAAAAT
D5S818	CE15_TCTA[15]	15	2	0.0018587360594795538	0.0018587360594795538	TATTTATACCTCTATCTATCTATCTATCTATCTATCTATCTATCTATCTATCTATCTATCTATCTATCTATCTTCAAAAT
D6S1043	CE10_CTAT[10]	10	4	0.0037174721189591076	0.0037174721189591076	AGATGGCATATTGTGAAATTTCTCAGCTTCCATAATTGTATGAGCCACTTCCCATAATAAATCCTATCTATCTATCTATCTATCTATCTATCTATCTATCTATCTGATCTATCAATCTATTGATC
D6S1043	CE11_CTAT[11]	11	347	0.3224907063197026	0.3224907063197026	AGATGGCATATTGTGAAATTTCTCAGCTTCCATAATTGTATGAGCCACTTCCCATAATAAATCCTATCTATCTATCTATCTATCTATCTATCTATCTATCTATCTATCTGATCTATCAATCTATTGATC
D6S1043	CE12_CTAT[12]	12	277	0.25743494423791824	0.25743494423791824	AGATGGCATATTGTGAAATTTCTCAGCTTCCATAATTGTATGAGCCACTTCCCATAATAAATCCTATCTATCTATCTATCTATCTATCTATCTATCTATCTATCTATCTATCTGATCTATCAATCTATTGATC
D6S1043	CE13_CTAT[13]	13	61	0.056691449814126396	0.056691449814126396	AGATGGCATATTGTGAAATTTCTCAGCTTCCATAATTGTATGAGCCACTTCCCATAATAAATCCTATCTATCTATCTATCTATCTATCTATCTATCTATCTATCTATCTATCTATCTGATCTATCAATCTATTGATC
D6S1043	CE14_CTAT[14]	14	52	0.05111524163568773	0.048327137546468404	AGATGGCATATTGTGAAATTTCTCAGCTTCCATAATTGTATGAGCCACTTCCCATAATAAATCCTATCTATCTATCTATCTATCTATCTATCTATCTATCTATCTATCTATCTATCTATCTGATCTATCAATCTATTGATC
D6S1043	CE14_CTAT[14]_-23T>A	14	2		0.0018587360594795538	AGATGGCATATTGTGAAATTTCTCAGCTTCCATAATTGTAAGAGCCACTTCCCATAATAAATCCTATCTATCTATCTATCTATCTATCTATCTATCTATCTATCTATCTATCTATCTATCTGATCTATCAATCTATTGATC
D6S1043	CE14_CTAT[2]GTAT[1]CTAT[11]	14	1		9.293680297397769e-4	AGATGGCATATTGTGAAATTTCTCAGCTTCCATAATTGTATGAGCCACTTCCCATAATAAATCCTATCTATGTATCTATCTATCTATCTATCTATCTATCTATCTATCTATCTATCTATCTGATCTATCAATCTATTGATC
D6S1043	CE15_CTAT[15]	15	4	0.00929368029739777	0.0037174721189591076	AGATGGCATATTGTGAAATTTCTCAGCTTCCATAATTGTATGAGCCACTTCCCATAATAAATCCTATCTATCTATCTATCTATCTATCTATCTATCTATCTATCTATCTATCTATCTATCTATCTGATCTATCAATCTATTGATC
D6S1043	CE15_CTAT[2]GTAT[1]CTAT[12]	15	6		0.0055762081784386614	AGATGGCATATTGTGAAATTTCTCAGCTTCCATAATTGTATGAGCCACTTCCCATAATAAATCCTATCTATGTATCTATCTATCTATCTATCTATCTATCTATCTATCTATCTATCTATCTATCTGATCTATCAATCTATTGATC
D6S1043	CE16_CTAT[2]GTAT[1]CTAT[13]	16	2	0.0018587360594795538	0.0018587360594795538	AGATGGCATATTGTGAAATTTCTCAGCTTCCATAATTGTATGAGCCACTTCCCATAATAAATCCTATCTATGTATCTATCTATCTATCTATCTATCTATCTATCTATCTATCTATCTATCTATCTATCTGATCTATCAATCTATTGATC
D6S1043	CE17_CTAT[2]GTAT[1]CTAT[14]	17	2	0.07434944237918216	0.0018587360594795538	AGATGGCATATTGTGAAATTTCTCAGCTTCCATAATTGTATGAGCCACTTCCCATAATAAATCCTATCTATGTATCTATCTATCTATCTATCTATCTATCTATCTATCTATCTATCTATCTATCTATCTATCTGATCTATCAATCTATTGATC
D6S1043	CE17_CTAT[6]GTAT[1]CTAT[10]	17	78		0.0724907063197026	AGATGGCATATTGTGAAATTTCTCAGCTTCCATAATTGTATGAGCCACTTCCCATAATAAATCCTATCTATCTATCTATCTATCTATGTATCTATCTATCTATCTATCTATCTATCTATCTATCTATCTATCTGATCTATCAATCTATTGATC
D6S1043	CE18_CTAT[6]GTAT[1]CTAT[11]	18	75	0.06970260223048327	0.06970260223048327	AGATGGCATATTGTGAAATTTCTCAGCTTCCATAATTGTATGAGCCACTTCCCATAATAAATCCTATCTATCTATCTATCTATCTATGTATCTATCTATCTATCTATCTATCTATCTATCTATCTATCTATCTATCTGATCTATCAATCTATTGATC
D6S1043	CE19_CTAT[6]GTAT[1]CTAT[12]	19	112	0.10408921933085502	0.10408921933085502	AGATGGCATATTGTGAAATTTCTCAGCTTCCATAATTGTATGAGCCACTTCCCATAATAAATCCTATCTATCTATCTATCTATCTATGTATCTATCTATCTATCTATCTATCTATCTATCTATCTATCTATCTATCTATCTGATCTATCAATCTATTGATC
D6S1043	CE20_CTAT[6]GTAT[1]CTAT[13]	20	50	0.046468401486988845	0.046468401486988845	AGATGGCATATTGTGAAATTTCTCAGCTTCCATAATTGTATGAGCCACTTCCCATAATAAATCCTATCTATCTATCTATCTATCTATGTATCTATCTATCTATCTATCTATCTATCTATCTATCTATCTATCTATCTATCTATCTGATCTATCAATCTATTGATC
D6S1043	CE21_CTAT[6]GTAT[1]CTAT[14]	21	2	0.0027881040892193307	0.0018587360594795538	AGATGGCATATTGTGAAATTTCTCAGCTTCCATAATTGTATGAGCCACTTCCCATAATAAATCCTATCTATCTATCTATCTATCTATGTATCTATCTATCTATCTATCTATCTATCTATCTATCTATCTATCTATCTATCTATCTATCTGATCTATCAATCTATTGATC
D6S1043	CE21_CTAT[7]GTAT[1]CTAT[13]	21	1		9.293680297397769e-4	AGATGGCATATTGTGAAATTTCTCAGCTTCCATAATTGTATGAGCCACTTCCCATAATAAATCCTATCTATCTATCTATCTATCTATCTATGTATCTATCTATCTATCTATCTATCTATCTATCTATCTATCTATCTATCTATCTATCTGATCTATCAATCTATTGATC
D7S820	CE7_A[9]CTAT[1]CAATCTGT[1]CTAT[7]_-1T>-	7	30	0.028810408921933085	0.027881040892193308	TATTTAGTGAGATAAAAAAAAACTATCAATCTGTCTATCTATCTATCTATCTATCTATCTATCGTTAGTTCGTTCTAAACTAT
D7S820	CE7_A[9]CTAT[1]CAATCTGT[1]CTAT[7]_-1T>-_+10G>A	7	1		9.293680297397769e-4	TATTTAGTGAGATAAAAAAAAACTATCAATCTGTCTATCTATCTATCTATCTATCTATCTATCGTTAGTTCATTCTAAACTAT
D7S820	CE8_A[9]CTAT[1]CAATCTGT[1]CTAT[8]_-1T>-	8	101	0.12174721189591078	0.09386617100371747	TATTTAGTGAGATAAAAAAAAACTATCAATCTGTCTATCTATCTATCTATCTATCTATCTATCTATCGTTAGTTCGTTCTAAACTAT
D7S820	CE8_A[9]CTAT[1]CAATCTGT[1]CTAT[8]_-1T>-_+10G>A	8	30		0.027881040892193308	TATTTAGTGAGATAAAAAAAAACTATCAATCTGTCTATCTATCTATCTATCTATCTATCTATCTATCGTTAGTTCATTCTAAACTAT
D7S820	CE9_A[8]CTAT[1]CAATCTGT[1]CTAT[9]	9	1	0.15892193308550187	9.293680297397769e-4	TATTTAGTGAGATTAAAAAAAACTATCAATCTGTCTATCTATCTATCTATCTATCTATCTATCTATCTATCGTTAGTTCGTTCTAAACTAT
D7S820	CE9_A[9]CTAT[1]CAATCTGTCTGT[1]CTAT[8]_-1T>-	9	1		9.293680297397769e-4	TATTTAGTGAGATAAAAAAAAACTATCAATCTGTCTGTCTATCTATCTATCTATCTATCTATCTATCTATCGTTAGTTCGTTCTAAACTAT
D7S820	CE9_A[9]CTAT[1]CAATCTGT[1]CTAT[9]_-1T>-	9	167		0.15520446096654275	TATTTAGTGAGATAAAAAAAAACTATCAATCTGTCTATCTATCTATCTATCTATCTATCTATCTATCTATCGTTAGTTCGTTCTAAACTAT
D7S820	CE9_A[9]CTAT[1]CAATCTGT[1]CTAT[9]_-1T>-_+10G>A	9	2		0.0018587360594795538	TATTTAGTGAGATAAAAAAAAACTATCAATCTGTCTATCTATCTATCTATCTATCTATCTATCTATCTATCGTTAGTTCATTCTAAACTAT
D7S820	CE9.1_A[10]CTAT[1]CAATCTGT[1]CTAT[9]_-1T>-	9.1	1	9.293680297397769e-4	9.293680297397769e-4	TATTTAGTGAGATAAAAAAAAAACTATCAATCTGTCTATCTATCTATCTATCTATCTATCTATCTATCTATCGTTAGTTCGTTCTAAACTAT
D7S820	CE10_A[8]CTAT[1]CAATCTGT[1]CTAT[10]	10	61	0.2853159851301115	0.056691449814126396	TATTTAGTGAGATTAAAAAAAACTATCAATCTGTCTATCTATCTATCTATCTATCTATCTATCTATCTATCTATCGTTAGTTCGTTCTAAACTAT
D7S820	CE10_A[9]CTAT[1]CAATCTGT[1]CTAT[10]_-1T>-	10	246		0.22862453531598512	TATTTAGTGAGATAAAAAAAAACTATCAATCTGTCTATCTATCTATCTATCTATCTATCTATCTATCTATCTATCGTTAGTTCGTTCTAAACTAT
D7S820	CE11_A[8]CTAT[1]CAATCTGT[1]CTAT[11]	11	18	0.22862453531598512	0.016728624535315983	TATTTAGTGAGATTAAAAAAAACTATCAATCTGTCTATCTATCTATCTATCTATCTATCTATCTATCTATCTATCTATCGTTAGTTCGTTCTAAACTAT
D7S820	CE11_A[9]CTAT[1]CAATCTGT[1]CTAT[11]_-1T>-	11	228		0.21189591078066913	TATTTAGTGAGATAAAAAAAAACTATCAATCTGTCTATCTATCTATCTATCTATCTATCTATCTATCTATCTATCTATCGTTAGTTCGTTCTAAACTAT
D7S820	CE11.1_A[9]CTAT[1]CAATCTGT[1]CTAT[11]_-1T>-_+1.1->T	11.1	5	0.004646840148698885	0.004646840148698885	TATTTAGTGAGATAAAAAAAAACTATCAATCTGTCTATCTATCTATCTATCTATCTATCTATCTATCTATCTATCTATCTGTTAGTTCGTTCTAAACTAT
D7S820	CE12_A[8]CTAT[1]CAATCTGT[1]CTAT[12]	12	45	0.1421933085501859	0.041821561338289966	TATTTAGTGAGATTAAAAAAAACTATCAATCTGTCTATCTATCTATCTATCTATCTATCTATCTATCTATCTATCTATCTATCGTTAGTTCGTTCTAAACTAT
D7S820	CE12_A[9]CTAT[1]CAATCTGT[1]CTAT[12]_-1T>-	12	108		0.10037174721189591	TATTTAGTGAGATAAAAAAAAACTATCAATCTGTCTATCTATCTATCTATCTATCTATCTATCTATCTATCTATCTATCTATCGTTAGTTCGTTCTAAACTAT
D7S820	CE13_A[8]CTAT[1]CAATCTGT[1]CTAT[13]	13	7	0.023234200743494422	0.006505576208178439	TATTTAGTGAGATTAAAAAAAACTATCAATCTGTCTATCTATCTATCTATCTATCTATCTATCTATCTATCTATCTATCTATCTATCGTTAGTTCGTTCTAAACTAT
D7S820	CE13_A[9]CTAT[1]CAATCTGT[1]CTAT[13]_-1T>-	13	18		0.016728624535315983	TATTTAGTGAGATAAAAAAAAACTATCAATCTGTCTATCTATCTATCTATCTATCTATCTATCTATCTATCTATCTATCTATCTATCGTTAGTTCGTTCTAAACTAT
D7S820	CE14_A[8]CTAT[1]CAATCTGT[1]CTAT[14]	14	1	0.0055762081784386614	9.293680297397769e-4	TATTTAGTGAGATTAAAAAAAACTATCAATCTGTCTATCTATCTATCTATCTATCTATCTATCTATCTATCTATCTATCTATCTATCTATCGTTAGTTCGTTCTAAACTAT
D7S820	CE14_A[9]CTAT[1]CAATCTGT[1]CTAT[14]_-1T>-	14	5		0.004646840148698885	TATTTAGTGAGATAAAAAAAAACTATCAATCTGTCTATCTATCTATCTATCTATCTATCTATCTATCTATCTATCTATCTATCTATCTATCGTTAGTTCGTTCTAAACTAT
D8S1179	CE8_TATC[8]	8	9	0.008364312267657992	0.008364312267657992	TATCTATCTATCTATCTATCTATCTATCTATCTATTCCC
D8S1179	CE9_TATC[9]	9	16	0.01486988847583643	0.01486988847583643	TATCTATCTATCTATCTATCTATCTATCTATCTATCTATTCCC
D8S1179	CE10_TATC[10]	10	93	0.08643122676579926	0.08643122676579926	TATCTATCTATCTATCTATCTATCTATCTATCTATCTATCTATTCCC
D8S1179	CE11_TATC[11]	11	71	0.06598513011152417	0.06598513011152417	TATCTATCTATCTATCTATCTATCTATCTATCTATCTATCTATCTATTCCC
D8S1179	CE12_TATC[12]	12	163	0.16171003717472118	0.15148698884758363	TATCTATCTATCTATCTATCTATCTATCTATCTATCTATCTATCTATCTATTCCC
D8S1179	CE12_TATC[2]TGTC[1]TATC[9]	12	11		0.010223048327137546	TATCTATCTGTCTATCTATCTATCTATCTATCTATCTATCTATCTATCTATTCCC
D8S1179	CE13_TATC[13]	13	85	0.32063197026022305	0.07899628252788105	TATCTATCTATCTATCTATCTATCTATCTATCTATCTATCTATCTATCTATCTATTCCC
D8S1179	CE13_TATC[2]TGTC[1]TATC[10]	13	254		0.23605947955390336	TATCTATCTGTCTATCTATCTATCTATCTATCTATCTATCTATCTATCTATCTATTCCC
D8S1179	CE13_TATC[2]TGTG[1]TATC[10]	13	1		9.293680297397769e-4	TATCTATCTGTGTATCTATCTATCTATCTATCTATCTATCTATCTATCTATCTATTCCC
D8S1179	CE13_TATC[3]TGTC[1]TATC[9]	13	5		0.004646840148698885	TATCTATCTATCTGTCTATCTATCTATCTATCTATCTATCTATCTATCTATCTATTCCC
D8S1179	CE14_TATC[14]	14	26	0.21561338289962825	0.024163568773234202	TATCTATCTATCTATCTATCTATCTATCTATCTATCTATCTATCTATCTATCTATCTATTCCC
D8S1179	CE14_TATC[2]TGTC[1]TATC[11]	14	173		0.1607806691449814	TATCTATCTGTCTATCTATCTATCTATCTATCTATCTATCTATCTATCTATCTATCTATTCCC
D8S1179	CE14_TATC[2]TGTG[1]TATC[11]	14	9		0.008364312267657992	TATCTATCTGTGTATCTATCTATCTATCTATCTATCTATCTATCTATCTATCTATCTATTCCC
D8S1179	CE14_TATC[3]TGTC[1]TATC[10]	14	24		0.022304832713754646	TATCTATCTATCTGTCTATCTATCTATCTATCTATCTATCTATCTATCTATCTATCTATTCCC
D8S1179	CE15_TATC[15]	15	3	0.10315985130111524	0.0027881040892193307	TATCTATCTATCTATCTATCTATCTATCTATCTATCTATCTATCTATCTATCTATCTATCTATTCCC
D8S1179	CE15_TATC[2]TGTC[1]TATC[12]	15	49		0.04553903345724907	TATCTATCTGTCTATCTATCTATCTATCTATCTATCTATCTATCTATCTATCTATCTATCTATTCCC
D8S1179	CE15_TATC[2]TGTG[1]TATC[12]	15	1		9.293680297397769e-4	TATCTATCTGTGTATCTATCTATCTATCTATCTATCTATCTATCTATCTATCTATCTATCTATTCCC
D8S1179	CE15_TATC[3]TGTC[1]TATC[11]	15	58		0.05390334572490706	TATCTATCTATCTGTCTATCTATCTATCTATCTATCTATCTATCTATCTATCTATCTATCTATTCCC
D8S1179	CE16_TATC[2]TGTC[1]TATC[13]	16	4	0.020446096654275093	0.0037174721189591076	TATCTATCTGTCTATCTATCTATCTATCTATCTATCTATCTATCTATCTATCTATCTATCTATCTATTCCC
D8S1179	CE16_TATC[3]TGTC[1]TATC[12]	16	18		0.016728624535315983	TATCTATCTATCTGTCTATCTATCTATCTATCTATCTATCTATCTATCTATCTATCTATCTATCTATTCCC
D8S1179	CE17_TATC[3]TGTC[1]TATC[13]	17	2	0.0027881040892193307	0.0018587360594795538	TATCTATCTATCTGTCTATCTATCTATCTATCTATCTATCTATCTATCTATCTATCTATCTATCTATCTATTCCC
D8S1179	CE17_TATC[3]TGTC[2]TATC[12]	17	1		9.293680297397769e-4	TATCTATCTATCTGTCTGTCTATCTATCTATCTATCTATCTATCTATCTATCTATCTATCTATCTATCTATTCCC
D9S1122	CE8_TAGA[1]TAGG[1]TAGA[8]	8	1	9.293680297397769e-4	9.293680297397769e-4	AGATAACTGTAGATAGGTAGATAGATAGATAGATAGATAGATAGATAGATATTAAT
D9S1122	CE9_TAGA[1]TAGG[1]TAGA[1]TCGA[1]TAGA[7]	9	1	0.0018587360594795538	9.293680297397769e-4	AGATAACTGTAGATAGGTAGATCGATAGATAGATAGATAGATAGATAGATAGATATTAAT
D9S1122	CE9_TAGA[1]TAGG[1]TAGA[9]	9	1		9.293680297397769e-4	AGATAACTGTAGATAGGTAGATAGATAGATAGATAGATAGATAGATAGATAGATATTAAT
D9S1122	CE10_TAGA[1]TAGG[1]TAGA[10]	10	18	0.020446096654275093	0.016728624535315983	AGATAACTGTAGATAGGTAGATAGATAGATAGATAGATAGATAGATAGATAGATAGATATTAAT
D9S1122	CE10_TAGA[1]TAGG[1]TAGA[1]TCGA[1]TAGA[8]	10	4		0.0037174721189591076	AGATAACTGTAGATAGGTAGATCGATAGATAGATAGATAGATAGATAGATAGATAGATATTAAT
D9S1122	CE11_TAGA[1]TAGG[1]TAGA[11]	11	202	0.23884758364312267	0.18773234200743494	AGATAACTGTAGATAGGTAGATAGATAGATAGATAGATAGATAGATAGATAGATAGATAGATATTAAT
D9S1122	CE11_TAGA[1]TAGG[1]TAGA[1]TCGA[1]TAGA[9]	11	55		0.05111524163568773	AGATAACTGTAGATAGGTAGATCGATAGATAGATAGATAGATAGATAGATAGATAGATAGATATTAAT
D9S1122	CE12_TAGA[1]TAGG[1]TAGA[12]	12	166	0.37732342007434944	0.15427509293680297	AGATAACTGTAGATAGGTAGATAGATAGATAGATAGATAGATAGATAGATAGATAGATAGATAGATATTAAT
D9S1122	CE12_TAGA[1]TAGG[1]TAGA[1]TCGA[1]TAGA[10]	12	240		0.22304832713754646	AGATAACTGTAGATAGGTAGATCGATAGATAGATAGATAGATAGATAGATAGATAGATAGATAGATATTAAT
D9S1122	CE13_TAGA[1]TAGG[1]TAGA[13]	13	81	0.31691449814126393	0.07527881040892194	AGATAACTGTAGATAGGTAGATAGATAGATAGATAGATAGATAGATAGATAGATAGATAGATAGATAGATATTAAT
D9S1122	CE13_TAGA[1]TAGG[1]TAGA[1]TCGA[1]TAGA[11]	13	260		0.241635687732342	AGATAACTGTAGATAGGTAGATCGATAGATAGATAGATAGATAGATAGATAGATAGATAGATAGATAGATATTAAT
D9S1122	CE14_TAGA[1]TAGG[1]TAGA[14]	14	4	0.03717472118959108	0.0037174721189591076	AGATAACTGTAGATAGGTAGATAGATAGATAGATAGATAGATAGATAGATAGATAGATAGATAGATAGATAGATATTAAT
D9S1122	CE14_TAGA[1]TAGG[1]TAGA[1]TCGA[1]TAGA[12]	14	36		0.03345724907063197	AGATAACTGTAGATAGGTAGATCGATAGATAGATAGATAGATAGATAGATAGATAGATAGATAGATAGATAGATATTAAT
D9S1122	CE15_TAGA[1]TAGG[1]TAGA[15]	15	3	0.006505576208178439	0.0027881040892193307	AGATAACTGTAGATAGGTAGATAGATAGATAGATAGATAGATAGATAGATAGATAGATAGATAGATAGATAGATAGATATTAAT
D9S1122	CE15_TAGA[1]TAGG[1]TAGA[1]TCGA[1]TAGA[13]	15	4		0.0037174721189591076	AGATAACTGTAGATAGGTAGATCGATAGATAGATAGATAGATAGATAGATAGATAGATAGATAGATAGATAGATAGATATTAAT
FGA	CE18_AAAG[2]GAAG[1]AAAG[1]GAAG[2]GAG[1]AAAG[10]AGAAA[1]AAAG[3]	18	21	0.019516728624535316	0.019516728624535316	CCAGCAAAAAAGAAAGGAAGAAAGGAAGGAAGGAGAAAGAAAGAAAGAAAGAAAGAAAGAAAGAAAGAAAGAAAGAGAAAAAAGAAAGAAAGAAACTAGCTTGTAAATATGC
FGA	CE19_AAAG[2]GAAG[1]AAAG[1]GAAG[2]GAG[1]AAAG[11]AGAAA[1]AAAG[3]	19	54	0.05018587360594796	0.05018587360594796	CCAGCAAAAAAGAAAGGAAGAAAGGAAGGAAGGAGAAAGAAAGAAAGAAAGAAAGAAAGAAAGAAAGAAAGAAAGAAAGAGAAAAAAGAAAGAAAGAAACTAGCTTGTAAATATGC
FGA	CE20_AAAG[2]GAAG[1]AAAG[1]GAAG[2]GAG[1]AAAG[12]AGAAA[1]AAAG[3]	20	176	0.16356877323420074	0.16356877323420074	CCAGCAAAAAAGAAAGGAAGAAAGGAAGGAAGGAGAAAGAAAGAAAGAAAGAAAGAAAGAAAGAAAGAAAGAAAGAAAGAAAGAGAAAAAAGAAAGAAAGAAACTAGCTTGTAAATATGC
FGA	CE21_AAAG[2]GAAG[1]AAAG[1]GAAG[2]GAG[1]AAAG[13]AGAAA[1]AAAG[3]	21	194	0.18029739776951673	0.18029739776951673	CCAGCAAAAAAGAAAGGAAGAAAGGAAGGAAGGAGAAAGAAAGAAAGAAAGAAAGAAAGAAAGAAAGAAAGAAAGAAAGAAAGAAAGAGAAAAAAGAAAGAAAGAAACTAGCTTGTAAATATGC
FGA	CE21.2_AAAG[2]GAAG[1]AAAG[1]GAAG[2]GAG[1]AAAG[14]AAA[1]AAAG[3]	21.2	1	9.293680297397769e-4	9.293680297397769e-4	CCAGCAAAAAAGAAAGGAAGAAAGGAAGGAAGGAGAAAGAAAGAAAGAAAGAAAGAAAGAAAGAAAGAAAGAAAGAAAGAAAGAAAGAAAGAAAAAAGAAAGAAAGAAACTAGCTTGTAAATATGC
FGA	CE22_AAAG[2]GAAG[1]AAAG[1]GAAG[2]GAG[1]AAAG[14]AGAAA[1]AAAG[3]	22	183	0.17007434944237917	0.17007434944237917	CCAGCAAAAAAGAAAGGAAGAAAGGAAGGAAGGAGAAAGAAAGAAAGAAAGAAAGAAAGAAAGAAAGAAAGAAAGAAAGAAAGAAAGAAAGAGAAAAAAGAAAGAAAGAAACTAGCTTGTAAATATGC
FGA	CE22.2_AAAG[2]GAAG[1]AAAG[1]GAAG[2]GAG[1]AAAG[15]AAA[1]AAAG[3]	22.2	6	0.0055762081784386614	0.0055762081784386614	CCAGCAAAAAAGAAAGGAAGAAAGGAAGGAAGGAGAAAGAAAGAAAGAAAGAAAGAAAGAAAGAAAGAAAGAAAGAAAGAAAGAAAGAAAGAAAGAAAAAAGAAAGAAAGAAACTAGCTTGTAAATATGC
FGA	CE23_AAAG[2]GAAG[1]AAAG[1]GAAG[2]GAG[1]AAAG[15]AGAAA[1]AAAG[3]	23	151	0.14033457249070633	0.14033457249070633	CCAGCAAAAAAGAAAGGAAGAAAGGAAGGAAGGAGAAAGAAAGAAAGAAAGAAAGAAAGAAAGAAAGAAAGAAAGAAAGAAAGAAAGAAAGAAAGAGAAAAAAGAAAGAAAGAAACTAGCTTGTAAATATGC
FGA	CE23.2_AAAG[2]GAAG[1]AAAG[1]GAAG[2]GAG[1]AAAG[16]AAA[1]AAAG[3]	23.2	8	0.007434944237918215	0.007434944237918215	CCAGCAAAAAAGAAAGGAAGAAAGGAAGGAAGGAGAAAGAAAGAAAGAAAGAAAGAAAGAAAGAAAGAAAGAAAGAAAGAAAGAAAGAAAGAAAGAAAGAAAAAAGAAAGAAAGAAACTAGCTTGTAAATATGC
FGA	CE24_AAAG[2]GAAG[1]AAAG[1]GAAG[2]GAG[1]AAAG[16]AGAAA[1]AAAG[3]	24	149	0.13847583643122677	0.13847583643122677	CCAGCAAAAAAGAAAGGAAGAAAGGAAGGAAGGAGAAAGAAAGAAAGAAAGAAAGAAAGAAAGAAAGAAAGAAAGAAAGAAAGAAAGAAAGAAAGAAAGAGAAAAAAGAAAGAAAGAAACTAGCTTGTAAATATGC
FGA	CE24.2_AAAG[2]GAAG[1]AAAG[1]GAAG[2]GAG[1]AAAG[17]AAA[1]AAAG[3]	24.2	2	0.0018587360594795538	0.0018587360594795538	CCAGCAAAAAAGAAAGGAAGAAAGGAAGGAAGGAGAAAGAAAGAAAGAAAGAAAGAAAGAAAGAAAGAAAGAAAGAAAGAAAGAAAGAAAGAAAGAAAGAAAGAAAAAAGAAAGAAAGAAACTAGCTTGTAAATATGC
FGA	CE25_AAAG[2]GAAG[1]AAAG[1]GAAG[2]GAG[1]AAAG[17]AGAAA[1]AAAG[3]	25	93	0.09107806691449814	0.08643122676579926	CCAGCAAAAAAGAAAGGAAGAAAGGAAGGAAGGAGAAAGAAAGAAAGAAAGAAAGAAAGAAAGAAAGAAAGAAAGAAAGAAAGAAAGAAAGAAAGAAAGAAAGAGAAAAAAGAAAGAAAGAAACTAGCTTGTAAATATGC
FGA	CE25_AAAG[2]GAAG[1]AAAG[1]GAAG[2]GAG[1]AAAG[1]AAAC[1]AAAG[15]AGAAA[1]AAAG[3]	25	5		0.004646840148698885	CCAGCAAAAAAGAAAGGAAGAAAGGAAGGAAGGAGAAAGAAACAAAGAAAGAAAGAAAGAAAGAAAGAAAGAAAGAAAGAAAGAAAGAAAGAAAGAAAGAAAGAGAAAAAAGAAAGAAAGAAACTAGCTTGTAAATATGC
FGA	CE26_AAAG[2]GAAG[1]AAAG[1]GAAG[2]GAG[1]AAAG[18]AGAAA[1]AAAG[3]	26	28	0.026022304832713755	0.026022304832713755	CCAGCAAAAAAGAAAGGAAGAAAGGAAGGAAGGAGAAAGAAAGAAAGAAAGAAAGAAAGAAAGAAAGAAAGAAAGAAAGAAAGAAAGAAAGAAAGAAAGAAAGAAAGAGAAAAAAGAAAGAAAGAAACTAGCTTGTAAATATGC
FGA	CE27_AAAG[2]GAAG[1]AAAG[1]GAAG[2]GAG[1]AAAG[19]AGAAA[1]AAAG[3]	27	3	0.0027881040892193307	0.0027881040892193307	CCAGCAAAAAAGAAAGGAAGAAAGGAAGGAAGGAGAAAGAAAGAAAGAAAGAAAGAAAGAAAGAAAGAAAGAAAGAAAGAAAGAAAGAAAGAAAGAAAGAAAGAAAGAAAGAGAAAAAAGAAAGAAAGAAACTAGCTTGTAAATATGC
FGA	CE28_AAAG[2]GAAG[1]AAAG[1]GAAG[2]GAG[1]AAAG[20]AGAAA[1]AAAG[3]	28	1	9.293680297397769e-4	9.293680297397769e-4	CCAGCAAAAAAGAAAGGAAGAAAGGAAGGAAGGAGAAAGAAAGAAAGAAAGAAAGAAAGAAAGAAAGAAAGAAAGAAAGAAAGAAAGAAAGAAAGAAAGAAAGAAAGAAAGAAAGAGAAAAAAGAAAGAAAGAAACTAGCTTGTAAATATGC
FGA	CE29_AAAG[2]GAAG[1]AAAG[1]GAAG[2]GAG[1]AAAG[21]AGAAA[1]AAAG[3]	29	1	9.293680297397769e-4	9.293680297397769e-4	CCAGCAAAAAAGAAAGGAAGAAAGGAAGGAAGGAGAAAGAAAGAAAGAAAGAAAGAAAGAAAGAAAGAAAGAAAGAAAGAAAGAAAGAAAGAAAGAAAGAAAGAAAGAAAGAAAGAAAGAGAAAAAAGAAAGAAAGAAACTAGCTTGTAAATATGC
PentaD	CE5_A[8]GAAAG[1]AAAAG[4]A[6]CGAAGGGG[1]A[7]	5	1	9.293680297397769e-4	9.293680297397769e-4	CACCATCTCAAGAAAGAAAAAAAAGAAAGAAAAGAAAAGAAAAGAAAAGAAAAAACGAAGGGGAAAAAAAG
PentaD	CE7_A[8]GAAAG[1]AAAAG[6]A[6]CGAAGGGG[1]A[7]	7	11	0.010223048327137546	0.010223048327137546	CACCATCTCAAGAAAGAAAAAAAAGAAAGAAAAGAAAAGAAAAGAAAAGAAAAGAAAAGAAAAAACGAAGGGGAAAAAAAG
PentaD	CE8_A[8]GAAAG[1]AAAAG[7]A[6]CGAAGGGG[1]A[7]	8	13	0.012081784386617101	0.012081784386617101	CACCATCTCAAGAAAGAAAAAAAAGAAAGAAAAGAAAAGAAAAGAAAAGAAAAGAAAAGAAAAGAAAAAACGAAGGGGAAAAAAAG
PentaD	CE9_A[8]GAAAG[1]AAAAG[8]A[6]CGAAGGGG[1]A[7]	9	261	0.2425650557620818	0.2425650557620818	CACCATCTCAAGAAAGAAAAAAAAGAAAGAAAAGAAAAGAAAAGAAAAGAAAAGAAAAGAAAAGAAAAGAAAAAACGAAGGGGAAAAAAAG
PentaD	CE9.1_A[8]GG[1]A[3]G[1]AAAAG[8]A[6]CGAAGGGG[1]A[7]	9.1	1	9.293680297397769e-4	9.293680297397769e-4	CACCATCTCAAGAAAGAAAAAAAAGGAAAGAAAAGAAAAGAAAAGAAAAGAAAAGAAAAGAAAAGAAAAGAAAAAACGAAGGGGAAAAAAAG
PentaD	CE10_A[8]GAAAG[1]AAAAG[9]A[6]CGAAGGGG[1]A[7]	10	123	0.11431226765799256	0.11431226765799256	CACCATCTCAAGAAAGAAAAAAAAGAAAGAAAAGAAAAGAAAAGAAAAGAAAAGAAAAGAAAAGAAAAGAAAAGAAAAAACGAAGGGGAAAAAAAG
PentaD	CE11_A[8]GAAAG[1]AAAAG[10]A[6]CGAAGGGG[1]A[7]	11	134	0.12546468401486988	0.12453531598513011	CACCATCTCAAGAAAGAAAAAAAAGAAAGAAAAGAAAAGAAAAGAAAAGAAAAGAAAAGAAAAGAAAAGAAAAGAAAAGAAAAAACGAAGGGGAAAAAAAG
PentaD	CE11_A[8]GAAAG[1]AAAAG[11]ACGAAGGGG[1]A[7]	11	1		9.293680297397769e-4	CACCATCTCAAGAAAGAAAAAAAAGAAAGAAAAGAAAAGAAAAGAAAAGAAAAGAAAAGAAAAGAAAAGAAAAGAAAAGAAAAGACGAAGGGGAAAAAAAG
PentaD	CE12_A[8]GAAAG[1]AAAAG[11]A[6]CGAAGGGG[1]A[7]	12	216	0.21096654275092938	0.20074349442379183	CACCATCTCAAGAAAGAAAAAAAAGAAAGAAAAGAAAAGAAAAGAAAAGAAAAGAAAAGAAAAGAAAAGAAAAGAAAAGAAAAGAAAAAACGAAGGGGAAAAAAAG
PentaD	CE12_A[8]GAAAG[1]AAAAG[12]ACGAAGGGG[1]A[7]	12	11		0.010223048327137546	CACCATCTCAAGAAAGAAAAAAAAGAAAGAAAAGAAAAGAAAAGAAAAGAAAAGAAAAGAAAAGAAAAGAAAAGAAAAGAAAAGAAAAGACGAAGGGGAAAAAAAG
PentaD	CE12.4_A[8]GAAAG[1]AAAAG[12]A[6]CGAGGGG[1]A[7]	12.4	1	9.293680297397769e-4	9.293680297397769e-4	CACCATCTCAAGAAAGAAAAAAAAGAAAGAAAAGAAAAGAAAAGAAAAGAAAAGAAAAGAAAAGAAAAGAAAAGAAAAGAAAAGAAAAGAAAAAACGAGGGGAAAAAAAG
PentaD	CE13_A[8]GAAAG[1]AAAAG[12]A[6]CGAAGGGG[1]A[7]	13	226	0.2100371747211896	0.2100371747211896	CACCATCTCAAGAAAGAAAAAAAAGAAAGAAAAGAAAAGAAAAGAAAAGAAAAGAAAAGAAAAGAAAAGAAAAGAAAAGAAAAGAAAAGAAAAAACGAAGGGGAAAAAAAG
PentaD	CE14_A[8]GAAAG[1]AAAAG[13]A[6]CGAAGGGG[1]A[7]	14	63	0.05855018587360595	0.05855018587360595	CACCATCTCAAGAAAGAAAAAAAAGAAAGAAAAGAAAAGAAAAGAAAAGAAAAGAAAAGAAAAGAAAAGAAAAGAAAAGAAAAGAAAAGAAAAGAAAAAACGAAGGGGAAAAAAAG
PentaD	CE14.1_A[8]GAAAG[1]AAAAG[2]A[5]G[1]AAAAG[10]A[6]CGAAGGGG[1]A[7]	14.1	1	9.293680297397769e-4	9.293680297397769e-4	CACCATCTCAAGAAAGAAAAAAAAGAAAGAAAAGAAAAGAAAAAGAAAAGAAAAGAAAAGAAAAGAAAAGAAAAGAAAAGAAAAGAAAAGAAAAGAAAAAACGAAGGGGAAAAAAAG
PentaD	CE15_A[8]GAAAG[1]AAAAG[14]A[6]CGAAGGGG[1]A[7]	15	10	0.00929368029739777	0.00929368029739777	CACCATCTCAAGAAAGAAAAAAAAGAAAGAAAAGAAAAGAAAAGAAAAGAAAAGAAAAGAAAAGAAAAGAAAAGAAAAGAAAAGAAAAGAAAAGAAAAGAAAAAACGAAGGGGAAAAAAAG
PentaD	CE16_A[8]GAAAG[1]AAAAG[15]A[6]CGAAGGGG[1]A[7]	16	1	9.293680297397769e-4	9.293680297397769e-4	CACCATCTCAAGAAAGAAAAAAAAGAAAGAAAAGAAAAGAAAAGAAAAGAAAAGAAAAGAAAAGAAAAGAAAAGAAAAGAAAAGAAAAGAAAAGAAAAGAAAAGAAAAAACGAAGGGGAAAAAAAG
PentaD	CE17_A[8]GAAAG[1]AAAAG[16]A[6]CGAAGGGG[1]A[7]	17	1	9.293680297397769e-4	9.293680297397769e-4	CACCATCTCAAGAAAGAAAAAAAAGAAAGAAAAGAAAAGAAAAGAAAAGAAAAGAAAAGAAAAGAAAAGAAAAGAAAAGAAAAGAAAAGAAAAGAAAAGAAAAGAAAAGAAAAAACGAAGGGGAAAAAAAG
PentaD	CE18_A[8]GAAAG[1]AAAAG[17]A[6]CGAAGGGG[1]A[7]	18	1	9.293680297397769e-4	9.293680297397769e-4	CACCATCTCAAGAAAGAAAAAAAAGAAAGAAAAGAAAAGAAAAGAAAAGAAAAGAAAAGAAAAGAAAAGAAAAGAAAAGAAAAGAAAAGAAAAGAAAAGAAAAGAAAAGAAAAGAAAAAACGAAGGGGAAAAAAAG
PentaE	CE5_TTTTC[5]	5	84	0.07806691449814127	0.07806691449814127	AGAAAACTCCTTACAATTTTCTTTTCTTTTCTTTTCTTTTCTTTGAGACTGAGTCTTGCTCAGTCGCCCAGGC
PentaE	CE7_TTTTC[7]	7	205	0.19052044609665428	0.19052044609665428	AGAAAACTCCTTACAATTTTCTTTTCTTTTCTTTTCTTTTCTTTTCTTTTCTTTGAGACTGAGTCTTGCTCAGTCGCCCAGGC
PentaE	CE8_TTTTC[8]	8	11	0.010223048327137546	0.010223048327137546	AGAAAACTCCTTACAATTTTCTTTTCTTTTCTTTTCTTTTCTTTTCTTTTCTTTTCTTTGAGACTGAGTCTTGCTCAGTCGCCCAGGC
PentaE	CE9_TTTTC[9]	9	15	0.013940520446096654	0.013940520446096654	AGAAAACTCCTTACAATTTTCTTTTCTTTTCTTTTCTTTTCTTTTCTTTTCTTTTCTTTTCTTTGAGACTGAGTCTTGCTCAGTCGCCCAGGC
PentaE	CE10_TTTTC[10]	10	106	0.09851301115241635	0.09851301115241635	AGAAAACTCCTTACAATTTTCTTTTCTTTTCTTTTCTTTTCTTTTCTTTTCTTTTCTTTTCTTTTCTTTGAGACTGAGTCTTGCTCAGTCGCCCAGGC
PentaE	CE11_TTTTC[11]	11	92	0.08550185873605948	0.08550185873605948	AGAAAACTCCTTACAATTTTCTTTTCTTTTCTTTTCTTTTCTTTTCTTTTCTTTTCTTTTCTTTTCTTTTCTTTGAGACTGAGTCTTGCTCAGTCGCCCAGGC
PentaE	CE12_TTTTC[12]	12	187	0.1737918215613383	0.1737918215613383	AGAAAACTCCTTACAATTTTCTTTTCTTTTCTTTTCTTTTCTTTTCTTTTCTTTTCTTTTCTTTTCTTTTCTTTTCTTTGAGACTGAGTCTTGCTCAGTCGCCCAGGC
PentaE	CE13_TTTTC[13]	13	109	0.10130111524163568	0.10130111524163568	AGAAAACTCCTTACAATTTTCTTTTCTTTTCTTTTCTTTTCTTTTCTTTTCTTTTCTTTTCTTTTCTTTTCTTTTCTTTTCTTTGAGACTGAGTCTTGCTCAGTCGCCCAGGC
PentaE	CE14_TTTTC[14]	14	62	0.05762081784386617	0.05762081784386617	AGAAAACTCCTTACAATTTTCTTTTCTTTTCTTTTCTTTTCTTTTCTTTTCTTTTCTTTTCTTTTCTTTTCTTTTCTTTTCTTTTCTTTGAGACTGAGTCTTGCTCAGTCGCCCAGGC
PentaE	CE15_TTTTC[15]	15	65	0.06133828996282528	0.0604089219330855	AGAAAACTCCTTACAATTTTCTTTTCTTTTCTTTTCTTTTCTTTTCTTTTCTTTTCTTTTCTTTTCTTTTCTTTTCTTTTCTTTTCTTTTCTTTGAGACTGAGTCTTGCTCAGTCGCCCAGGC
PentaE	CE15_TTTTC[15]_+31G>C	15	1		9.293680297397769e-4	AGAAAACTCCTTACAATTTTCTTTTCTTTTCTTTTCTTTTCTTTTCTTTTCTTTTCTTTTCTTTTCTTTTCTTTTCTTTTCTTTTCTTTTCTTTGAGACTGAGTCTTGCTCAGTCGCCCAGCC
PentaE	CE16_TTTTC[16]	16	51	0.047397769516728624	0.047397769516728624	AGAAAACTCCTTACAATTTTCTTTTCTTTTCTTTTCTTTTCTTTTCTTTTCTTTTCTTTTCTTTTCTTTTCTTTTCTTTTCTTTTCTTTTCTTTTCTTTGAGACTGAGTCTTGCTCAGTCGCCCAGGC
PentaE	CE17_TTTTC[17]	17	48	0.04460966542750929	0.04460966542750929	AGAAAACTCCTTACAATTTTCTTTTCTTTTCTTTTCTTTTCTTTTCTTTTCTTTTCTTTTCTTTTCTTTTCTTTTCTTTTCTTTTCTTTTCTTTTCTTTTCTTTGAGACTGAGTCTTGCTCAGTCGCCCAGGC
PentaE	CE18_TTTTC[18]	18	22	0.020446096654275093	0.020446096654275093	AGAAAACTCCTTACAATTTTCTTTTCTTTTCTTTTCTTTTCTTTTCTTTTCTTTTCTTTTCTTTTCTTTTCTTTTCTTTTCTTTTCTTTTCTTTTCTTTTCTTTTCTTTGAGACTGAGTCTTGCTCAGTCGCCCAGGC
PentaE	CE19_TTTTC[19]	19	10	0.00929368029739777	0.00929368029739777	AGAAAACTCCTTACAATTTTCTTTTCTTTTCTTTTCTTTTCTTTTCTTTTCTTTTCTTTTCTTTTCTTTTCTTTTCTTTTCTTTTCTTTTCTTTTCTTTTCTTTTCTTTTCTTTGAGACTGAGTCTTGCTCAGTCGCCCAGGC
PentaE	CE20_TTTTC[20]	20	5	0.004646840148698885	0.004646840148698885	AGAAAACTCCTTACAATTTTCTTTTCTTTTCTTTTCTTTTCTTTTCTTTTCTTTTCTTTTCTTTTCTTTTCTTTTCTTTTCTTTTCTTTTCTTTTCTTTTCTTTTCTTTTCTTTTCTTTGAGACTGAGTCTTGCTCAGTCGCCCAGGC
PentaE	CE21_TTTTC[21]	21	2	0.0018587360594795538	0.0018587360594795538	AGAAAACTCCTTACAATTTTCTTTTCTTTTCTTTTCTTTTCTTTTCTTTTCTTTTCTTTTCTTTTCTTTTCTTTTCTTTTCTTTTCTTTTCTTTTCTTTTCTTTTCTTTTCTTTTCTTTTCTTTGAGACTGAGTCTTGCTCAGTCGCCCAGGC
PentaE	CE23_TTTTC[23]	23	1	9.293680297397769e-4	9.293680297397769e-4	AGAAAACTCCTTACAATTTTCTTTTCTTTTCTTTTCTTTTCTTTTCTTTTCTTTTCTTTTCTTTTCTTTTCTTTTCTTTTCTTTTCTTTTCTTTTCTTTTCTTTTCTTTTCTTTTCTTTTCTTTTCTTTTCTTTGAGACTGAGTCTTGCTCAGTCGCCCAGGC
SE33	CE12_CTTT[12]CT[2]TTCT[3]CTTT[3]TTCT[2]TTTT[1]CTTC[3]CTTT[1]CT[6]CTTT[3]CTAA[1]CT[3]TTGT[1]CT[2]TTCT[3]_-4C>T	12	9	0.008364312267657992	0.008364312267657992	CTCTTTCTTTCTTTCCTTTCTTTCTTTCTTTCTTTCTTTCTTTCTTTCTTTCTTTCTTTCTTTCTCTTTCTTTCTTTCTCTTTCTTTCTTTTTCTTTCTTTTTCTTCCTTCCTTCCTTTCTCTCTCTCTCTCTTTCTTTCTTTCTAACTCTCTTTGTCTCTTTCTTTCTTTCTTTTGACGGAGTT
SE33	CE12.2_CTTT[16]CT[2]TTCT[2]TT[1]TTCT[2]TTTT[1]CTTC[3]CTTT[1]CT[6]CTTT[3]CTAA[1]CT[3]TTGT[1]CT[2]TTCT[3]_-4C>T	12.2	2	0.0018587360594795538	0.0018587360594795538	CTCTTTCTTTCTTTCCTTTCTTTCTTTCTTTCTTTCTTTCTTTCTTTCTTTCTTTCTTTCTTTCTTTCTTTCTTTCTTTCTCTTTCTTTCTTTTTCTTTCTTTTTCTTCCTTCCTTCCTTTCTCTCTCTCTCTCTTTCTTTCTTTCTAACTCTCTTTGTCTCTTTCTTTCTTTCTTTTGACGGAGTT
SE33	CE13_CTTT[13]CT[2]TTCT[3]CTTT[3]TTCT[2]TTTT[1]CTTC[3]CTTT[1]CT[6]CTTT[3]CTAA[1]CT[3]TTGT[1]CT[2]TTCT[3]_-4C>T	13	2	0.0018587360594795538	0.0018587360594795538	CTCTTTCTTTCTTTCCTTTCTTTCTTTCTTTCTTTCTTTCTTTCTTTCTTTCTTTCTTTCTTTCTTTCTCTTTCTTTCTTTCTCTTTCTTTCTTTTTCTTTCTTTTTCTTCCTTCCTTCCTTTCTCTCTCTCTCTCTTTCTTTCTTTCTAACTCTCTTTGTCTCTTTCTTTCTTTCTTTTGACGGAGTT
SE33	CE13.2_CTTT[17]CT[2]TTCT[2]TT[1]TTCT[2]TTTT[1]CTTC[3]CTTT[1]CT[6]CTTT[3]CTAA[1]CT[3]TTGT[1]CT[2]TTCT[3]_-4C>T	13.2	2	0.0018587360594795538	0.0018587360594795538	CTCTTTCTTTCTTTCCTTTCTTTCTTTCTTTCTTTCTTTCTTTCTTTCTTTCTTTCTTTCTTTCTTTCTTTCTTTCTTTCTTTCTCTTTCTTTCTTTTTCTTTCTTTTTCTTCCTTCCTTCCTTTCTCTCTCTCTCTCTTTCTTTCTTTCTAACTCTCTTTGTCTCTTTCTTTCTTTCTTTTGACGGAGTT
SE33	CE13.3_CTTT[3]CCT[1]TTCT[14]CTTT[3]TTCT[2]TTTT[1]CTTC[3]CTTT[1]CT[6]CTTT[3]CTAA[1]CT[3]TTGT[1]CT[2]TTCT[3]_-4C>T	13.3	1	9.293680297397769e-4	9.293680297397769e-4	CTCTTTCTTTCTTTCCTTTCTTTCTTTCCTTTCTTTCTTTCTTTCTTTCTTTCTTTCTTTCTTTCTTTCTTTCTTTCTTTCTTTCTCTTTCTTTCTTTTTCTTTCTTTTTCTTCCTTCCTTCCTTTCTCTCTCTCTCTCTTTCTTTCTTTCTAACTCTCTTTGTCTCTTTCTTTCTTTCTTTTGACGGAGTT
SE33	CE14_CTTT[14]CT[2]TTCT[3]CTTT[3]TTCT[2]TTTT[1]CTTC[3]CTTT[1]CT[6]CTTT[3]CTAA[1]CT[3]TTGT[1]CT[2]TTCT[3]_-4C>T	14	39	0.0362453531598513	0.0362453531598513	CTCTTTCTTTCTTTCCTTTCTTTCTTTCTTTCTTTCTTTCTTTCTTTCTTTCTTTCTTTCTTTCTTTCTTTCTCTTTCTTTCTTTCTCTTTCTTTCTTTTTCTTTCTTTTTCTTCCTTCCTTCCTTTCTCTCTCTCTCTCTTTCTTTCTTTCTAACTCTCTTTGTCTCTTTCTTTCTTTCTTTTGACGGAGTT
SE33	CE14.2_CTTT[18]CT[2]TTCT[2]TT[1]TTCT[2]TTTT[1]CTTC[3]CTTT[1]CT[6]CTTT[3]CTAA[1]CT[3]TTGT[1]CT[2]TTCT[3]_-4C>T	14.2	1	9.293680297397769e-4	9.293680297397769e-4	CTCTTTCTTTCTTTCCTTTCTTTCTTTCTTTCTTTCTTTCTTTCTTTCTTTCTTTCTTTCTTTCTTTCTTTCTTTCTTTCTTTCTTTCTCTTTCTTTCTTTTTCTTTCTTTTTCTTCCTTCCTTCCTTTCTCTCTCTCTCTCTTTCTTTCTTTCTAACTCTCTTTGTCTCTTTCTTTCTTTCTTTTGACGGAGTT
SE33	CE15_CTTT[15]CT[2]TTCT[3]CTTT[3]TTCT[2]TTTT[1]CTTC[3]CTTT[1]CT[6]CTTT[3]CTAA[1]CT[3]TTGT[1]CT[2]TTCT[3]_-4C>T	15	44	0.04368029739776952	0.040892193308550186	CTCTTTCTTTCTTTCCTTTCTTTCTTTCTTTCTTTCTTTCTTTCTTTCTTTCTTTCTTTCTTTCTTTCTTTCTTTCTCTTTCTTTCTTTCTCTTTCTTTCTTTTTCTTTCTTTTTCTTCCTTCCTTCCTTTCTCTCTCTCTCTCTTTCTTTCTTTCTAACTCTCTTTGTCTCTTTCTTTCTTTCTTTTGACGGAGTT
SE33	CE15_CTTT[15]CT[2]TTCT[3]CTTT[3]TTCT[2]TTTT[1]CTTC[3]CTTT[1]CT[6]CTTT[3]CTAA[1]CT[3]TTGT[1]CT[2]TTCT[3]_-4C>T_-12TT>GC	15	3		0.0027881040892193307	CTCGCTCTTTCTTTCCTTTCTTTCTTTCTTTCTTTCTTTCTTTCTTTCTTTCTTTCTTTCTTTCTTTCTTTCTTTCTCTTTCTTTCTTTCTCTTTCTTTCTTTTTCTTTCTTTTTCTTCCTTCCTTCCTTTCTCTCTCTCTCTCTTTCTTTCTTTCTAACTCTCTTTGTCTCTTTCTTTCTTTCTTTTGACGGAGTT
SE33	CE15.2_CTTT[19]CT[2]TTCT[2]TT[1]TTCT[2]TTTT[1]CTTC[3]CTTT[1]CT[6]CTTT[3]CTAA[1]CT[3]TTGT[1]CT[2]TTCT[3]_-4C>T	15.2	4	0.0037174721189591076	0.0037174721189591076	CTCTTTCTTTCTTTCCTTTCTTTCTTTCTTTCTTTCTTTCTTTCTTTCTTTCTTTCTTTCTTTCTTTCTTTCTTTCTTTCTTTCTTTCTTTCTCTTTCTTTCTTTTTCTTTCTTTTTCTTCCTTCCTTCCTTTCTCTCTCTCTCTCTTTCTTTCTTTCTAACTCTCTTTGTCTCTTTCTTTCTTTCTTTTGACGGAGTT
SE33	CE15.3_CTTT[3]CCT[1]TTCT[16]CTTT[3]TTCT[2]TTTT[1]CTTC[3]CTTT[1]CT[6]CTTT[3]CTAA[1]CT[3]TTGT[1]CT[2]TTCT[3]_-4C>T	15.3	2	0.0018587360594795538	0.0018587360594795538	CTCTTTCTTTCTTTCCTTTCTTTCTTTCCTTTCTTTCTTTCTTTCTTTCTTTCTTTCTTTCTTTCTTTCTTTCTTTCTTTCTTTCTTTCTTTCTCTTTCTTTCTTTTTCTTTCTTTTTCTTCCTTCCTTCCTTTCTCTCTCTCTCTCTTTCTTTCTTTCTAACTCTCTTTGTCTCTTTCTTTCTTTCTTTTGACGGAGTT
SE33	CE16_CTTT[16]CT[2]TTCT[3]CTTT[3]TTCT[2]TTTT[1]CTTC[3]CTTT[1]CT[6]CTTT[3]CTAA[1]CT[3]TTGT[1]CT[2]TTCT[3]_-4C>T	16	57	0.05483271375464684	0.05297397769516728	CTCTTTCTTTCTTTCCTTTCTTTCTTTCTTTCTTTCTTTCTTTCTTTCTTTCTTTCTTTCTTTCTTTCTTTCTTTCTTTCTCTTTCTTTCTTTCTCTTTCTTTCTTTTTCTTTCTTTTTCTTCCTTCCTTCCTTTCTCTCTCTCTCTCTTTCTTTCTTTCTAACTCTCTTTGTCTCTTTCTTTCTTTCTTTTGACGGAGTT
SE33	CE16_CTTT[16]CT[2]TTCT[3]CTTT[3]TTCT[2]TTTT[1]CTTC[3]CTTT[1]CT[6]CTTT[3]CTAA[1]CT[3]TTGT[1]CT[2]TTCT[3]_-4C>T_-12TT>GC	16	1		9.293680297397769e-4	CTCGCTCTTTCTTTCCTTTCTTTCTTTCTTTCTTTCTTTCTTTCTTTCTTTCTTTCTTTCTTTCTTTCTTTCTTTCTTTCTCTTTCTTTCTTTCTCTTTCTTTCTTTTTCTTTCTTTTTCTTCCTTCCTTCCTTTCTCTCTCTCTCTCTTTCTTTCTTTCTAACTCTCTTTGTCTCTTTCTTTCTTTCTTTTGACGGAGTT
SE33	CE16_CTTT[17]CT[2]TTCT[3]CTTT[3]TTCT[2]TTTT[1]CTTC[3]CTTT[1]CT[6]CTTT[3]CTAA[1]CT[3]TTGT[1]CT[2]TTCT[3]_-4CTTC>-	16	1		9.293680297397769e-4	CTCTTTCTTTCCTTTCTTTCTTTCTTTCTTTCTTTCTTTCTTTCTTTCTTTCTTTCTTTCTTTCTTTCTTTCTTTCTTTCTCTTTCTTTCTTTCTCTTTCTTTCTTTTTCTTTCTTTTTCTTCCTTCCTTCCTTTCTCTCTCTCTCTCTTTCTTTCTTTCTAACTCTCTTTGTCTCTTTCTTTCTTTCTTTTGACGGAGTT
SE33	CE16.2_CTTT[20]CT[2]TTCT[2]TT[1]TTCT[2]TTTT[1]CTTC[3]CTTT[1]CT[6]CTTT[3]CTAA[1]CT[3]TTGT[1]CT[2]TTCT[3]_-4C>T	16.2	2	0.0018587360594795538	0.0018587360594795538	CTCTTTCTTTCTTTCCTTTCTTTCTTTCTTTCTTTCTTTCTTTCTTTCTTTCTTTCTTTCTTTCTTTCTTTCTTTCTTTCTTTCTTTCTTTCTTTCTCTTTCTTTCTTTTTCTTTCTTTTTCTTCCTTCCTTCCTTTCTCTCTCTCTCTCTTTCTTTCTTTCTAACTCTCTTTGTCTCTTTCTTTCTTTCTTTTGACGGAGTT
SE33	CE17_CTTT[17]CT[2]TTCT[3]CTTT[3]TTCT[2]TTTT[1]CTTC[3]CTTT[1]CT[6]CTTT[3]CTAA[1]CT[3]TTGT[1]CT[2]TTCT[3]_-4C>T	17	67	0.06505576208178439	0.062267657992565055	CTCTTTCTTTCTTTCCTTTCTTTCTTTCTTTCTTTCTTTCTTTCTTTCTTTCTTTCTTTCTTTCTTTCTTTCTTTCTTTCTTTCTCTTTCTTTCTTTCTCTTTCTTTCTTTTTCTTTCTTTTTCTTCCTTCCTTCCTTTCTCTCTCTCTCTCTTTCTTTCTTTCTAACTCTCTTTGTCTCTTTCTTTCTTTCTTTTGACGGAGTT
SE33	CE17_CTTT[17]CT[2]TTCT[3]CTTT[3]TTCT[2]TTTT[1]CTTC[3]CTTT[1]CT[6]CTTT[3]CTAA[1]CT[3]TTGT[1]CT[2]TTCT[3]_-4C>T_+9A>C	17	1		9.293680297397769e-4	CTCTTTCTTTCTTTCCTTTCTTTCTTTCTTTCTTTCTTTCTTTCTTTCTTTCTTTCTTTCTTTCTTTCTTTCTTTCTTTCTTTCTCTTTCTTTCTTTCTCTTTCTTTCTTTTTCTTTCTTTTTCTTCCTTCCTTCCTTTCTCTCTCTCTCTCTTTCTTTCTTTCTAACTCTCTTTGTCTCTTTCTTTCTTTCTTTTGACGGCGTT
SE33	CE17_CTTT[18]CT[2]TTCT[3]CTTT[3]TTCT[2]TTTT[1]CTTC[3]CTTT[1]CT[6]CTTT[3]CTAA[1]CT[3]TTGT[1]CT[2]TTCT[3]_-4CTTC>-	17	1		9.293680297397769e-4	CTCTTTCTTTCCTTTCTTTCTTTCTTTCTTTCTTTCTTTCTTTCTTTCTTTCTTTCTTTCTTTCTTTCTTTCTTTCTTTCTTTCTCTTTCTTTCTTTCTCTTTCTTTCTTTTTCTTTCTTTTTCTTCCTTCCTTCCTTTCTCTCTCTCTCTCTTTCTTTCTTTCTAACTCTCTTTGTCTCTTTCTTTCTTTCTTTTGACGGAGTT
SE33	CE17_CTTT[5]CCTT[1]CTTT[11]CT[2]TTCT[3]CTTT[3]TTCT[2]TTTT[1]CTTC[3]CTTT[1]CT[6]CTTT[3]CTAA[1]CT[3]TTGT[1]CT[2]TTCT[3]_-4C>T	17	1		9.293680297397769e-4	CTCTTTCTTTCTTTCCTTTCTTTCTTTCTTTCTTTCCTTCTTTCTTTCTTTCTTTCTTTCTTTCTTTCTTTCTTTCTTTCTTTCTCTTTCTTTCTTTCTCTTTCTTTCTTTTTCTTTCTTTTTCTTCCTTCCTTCCTTTCTCTCTCTCTCTCTTTCTTTCTTTCTAACTCTCTTTGTCTCTTTCTTTCTTTCTTTTGACGGAGTT
SE33	CE18_CTTT[18]CT[2]TTCT[3]CTTT[3]TTCT[2]TTTT[1]CTTC[3]CTTT[1]CT[6]CTTT[3]CTAA[1]CT[3]TTGT[1]CT[2]TTCT[3]_-4C>T	18	59	0.055762081784386616	0.05483271375464684	CTCTTTCTTTCTTTCCTTTCTTTCTTTCTTTCTTTCTTTCTTTCTTTCTTTCTTTCTTTCTTTCTTTCTTTCTTTCTTTCTTTCTTTCTCTTTCTTTCTTTCTCTTTCTTTCTTTTTCTTTCTTTTTCTTCCTTCCTTCCTTTCTCTCTCTCTCTCTTTCTTTCTTTCTAACTCTCTTTGTCTCTTTCTTTCTTTCTTTTGACGGAGTT
SE33	CE18_CTTT[19]CT[2]TTCT[3]CTTT[3]TTCT[2]TTTT[1]CTTC[3]CTTT[1]CT[6]CTTT[3]CTAA[1]CT[3]TTGT[1]CT[2]TTCT[3]_-4CTTC>-	18	1		9.293680297397769e-4	CTCTTTCTTTCCTTTCTTTCTTTCTTTCTTTCTTTCTTTCTTTCTTTCTTTCTTTCTTTCTTTCTTTCTTTCTTTCTTTCTTTCTTTCTCTTTCTTTCTTTCTCTTTCTTTCTTTTTCTTTCTTTTTCTTCCTTCCTTCCTTTCTCTCTCTCTCTCTTTCTTTCTTTCTAACTCTCTTTGTCTCTTTCTTTCTTTCTTTTGACGGAGTT
SE33	CE18.2_CTTT[11]TTCT[7]TT[1]CT[2]TTCT[3]CTTT[3]TTCT[2]TTTT[1]CTTC[3]CTTT[1]CT[6]CTTT[3]CTAA[1]CT[3]TTGT[1]CT[2]TTCT[3]_-4C>T	18.2	2	0.0018587360594795538	0.0018587360594795538	CTCTTTCTTTCTTTCCTTTCTTTCTTTCTTTCTTTCTTTCTTTCTTTCTTTCTTTCTTTTTCTTTCTTTCTTTCTTTCTTTCTTTCTTTCTCTTTCTTTCTTTCTCTTTCTTTCTTTTTCTTTCTTTTTCTTCCTTCCTTCCTTTCTCTCTCTCTCTCTTTCTTTCTTTCTAACTCTCTTTGTCTCTTTCTTTCTTTCTTTTGACGGAGTT
SE33	CE18.3_CTTT[3]CCT[1]TTCT[19]CTTT[3]TTCT[2]TTTT[1]CTTC[3]CTTT[1]CT[6]CTTT[3]CTAA[1]CT[3]TTGT[1]CT[2]TTCT[3]_-4C>T	18.3	1	9.293680297397769e-4	9.293680297397769e-4	CTCTTTCTTTCTTTCCTTTCTTTCTTTCCTTTCTTTCTTTCTTTCTTTCTTTCTTTCTTTCTTTCTTTCTTTCTTTCTTTCTTTCTTTCTTTCTTTCTTTCTTTCTCTTTCTTTCTTTTTCTTTCTTTTTCTTCCTTCCTTCCTTTCTCTCTCTCTCTCTTTCTTTCTTTCTAACTCTCTTTGTCTCTTTCTTTCTTTCTTTTGACGGAGTT
SE33	CE19_CTTT[19]CT[2]TTCT[3]CTTT[3]TTCT[2]TTTT[1]CTTC[3]CTTT[1]CT[6]CTTT[3]CTAA[1]CT[3]TTGT[1]CT[2]TTCA[1]TTCT[2]_-4C>T	19	1	0.07527881040892194	9.293680297397769e-4	CTCTTTCTTTCTTTCCTTTCTTTCTTTCTTTCTTTCTTTCTTTCTTTCTTTCTTTCTTTCTTTCTTTCTTTCTTTCTTTCTTTCTTTCTTTCTCTTTCTTTCTTTCTCTTTCTTTCTTTTTCTTTCTTTTTCTTCCTTCCTTCCTTTCTCTCTCTCTCTCTTTCTTTCTTTCTAACTCTCTTTGTCTCTTTCATTCTTTCTTTTGACGGAGTT
SE33	CE19_CTTT[19]CT[2]TTCT[3]CTTT[3]TTCT[2]TTTT[1]CTTC[3]CTTT[1]CT[6]CTTT[3]CTAA[1]CT[3]TTGT[1]CT[2]TTCT[3]_-4C>T	19	77		0.07156133828996282	CTCTTTCTTTCTTTCCTTTCTTTCTTTCTTTCTTTCTTTCTTTCTTTCTTTCTTTCTTTCTTTCTTTCTTTCTTTCTTTCTTTCTTTCTTTCTCTTTCTTTCTTTCTCTTTCTTTCTTTTTCTTTCTTTTTCTTCCTTCCTTCCTTTCTCTCTCTCTCTCTTTCTTTCTTTCTAACTCTCTTTGTCTCTTTCTTTCTTTCTTTTGACGGAGTT
SE33	CE19_CTTT[20]CT[2]TTCT[3]CTTT[3]TTCT[2]TTTT[1]CTTC[3]CTTT[1]CT[6]CTTT[3]CTAA[1]CT[3]TTGT[1]CT[2]TTCT[3]_-4CTTC>-	19	3		0.0027881040892193307	CTCTTTCTTTCCTTTCTTTCTTTCTTTCTTTCTTTCTTTCTTTCTTTCTTTCTTTCTTTCTTTCTTTCTTTCTTTCTTTCTTTCTTTCTTTCTCTTTCTTTCTTTCTCTTTCTTTCTTTTTCTTTCTTTTTCTTCCTTCCTTCCTTTCTCTCTCTCTCTCTTTCTTTCTTTCTAACTCTCTTTGTCTCTTTCTTTCTTTCTTTTGACGGAGTT
SE33	CE19.2_CTTT[10]TTCT[9]TT[1]CT[2]TTCT[3]CTTT[3]TTCT[2]TTTT[1]CTTC[3]CTTT[1]CT[6]CTTT[3]CTAA[1]CT[3]TTGT[1]CT[2]TTCT[3]	19.2	1	0.0037174721189591076	9.293680297397769e-4	CTCTTTCTTTCCTTCCTTTCTTTCTTTCTTTCTTTCTTTCTTTCTTTCTTTCTTTTTCTTTCTTTCTTTCTTTCTTTCTTTCTTTCTTTCTTTCTCTTTCTTTCTTTCTCTTTCTTTCTTTTTCTTTCTTTTTCTTCCTTCCTTCCTTTCTCTCTCTCTCTCTTTCTTTCTTTCTAACTCTCTTTGTCTCTTTCTTTCTTTCTTTTGACGGAGTT
SE33	CE19.2_CTTT[9]TTCT[10]TT[1]CT[2]TTCT[3]CTTT[3]TTCT[2]TTTT[1]CTTC[3]CTTT[1]CT[6]CTTT[3]CTAA[1]CT[3]TTGT[1]CT[2]TTCT[3]	19.2	3		0.0027881040892193307	CTCTTTCTTTCCTTCCTTTCTTTCTTTCTTTCTTTCTTTCTTTCTTTCTTTTTCTTTCTTTCTTTCTTTCTTTCTTTCTTTCTTTCTTTCTTTCTCTTTCTTTCTTTCTCTTTCTTTCTTTTTCTTTCTTTTTCTTCCTTCCTTCCTTTCTCTCTCTCTCTCTTTCTTTCTTTCTAACTCTCTTTGTCTCTTTCTTTCTTTCTTTTGACGGAGTT
SE33	CE20_CTTT[20]CT[2]TTCT[3]CTTT[3]TTCT[2]TTTT[1]CTTC[3]CTTT[1]CT[6]CTTT[3]CTAA[1]CT[3]TTGT[1]CT[2]TTCT[3]_-4C>T	20	61	0.05762081784386617	0.056691449814126396	CTCTTTCTTTCTTTCCTTTCTTTCTTTCTTTCTTTCTTTCTTTCTTTCTTTCTTTCTTTCTTTCTTTCTTTCTTTCTTTCTTTCTTTCTTTCTTTCTCTTTCTTTCTTTCTCTTTCTTTCTTTTTCTTTCTTTTTCTTCCTTCCTTCCTTTCTCTCTCTCTCTCTTTCTTTCTTTCTAACTCTCTTTGTCTCTTTCTTTCTTTCTTTTGACGGAGTT
SE33	CE20_CTTT[20]CT[2]TTCT[3]CTTT[3]TTCT[2]TTTT[1]CTTC[3]CTTT[1]CT[6]CTTT[3]CTAA[1]CT[3]TTGT[1]CT[2]TTCT[3]_-4C>T_+9A>C	20	1		9.293680297397769e-4	CTCTTTCTTTCTTTCCTTTCTTTCTTTCTTTCTTTCTTTCTTTCTTTCTTTCTTTCTTTCTTTCTTTCTTTCTTTCTTTCTTTCTTTCTTTCTTTCTCTTTCTTTCTTTCTCTTTCTTTCTTTTTCTTTCTTTTTCTTCCTTCCTTCCTTTCTCTCTCTCTCTCTTTCTTTCTTTCTAACTCTCTTTGTCTCTTTCTTTCTTTCTTTTGACGGCGTT
SE33	CE20.2_CTTT[11]TTCT[9]TT[1]CT[2]TTCT[3]CTTT[3]TTCT[2]TTTT[1]CTTC[3]CTTT[1]CT[6]CTTT[3]CTAA[1]CT[3]TTGT[1]CT[2]TTCT[3]	20.2	1	0.0055762081784386614	9.293680297397769e-4	CTCTTTCTTTCCTTCCTTTCTTTCTTTCTTTCTTTCTTTCTTTCTTTCTTTCTTTCTTTTTCTTTCTTTCTTTCTTTCTTTCTTTCTTTCTTTCTTTCTCTTTCTTTCTTTCTCTTTCTTTCTTTTTCTTTCTTTTTCTTCCTTCCTTCCTTTCTCTCTCTCTCTCTTTCTTTCTTTCTAACTCTCTTTGTCTCTTTCTTTCTTTCTTTTGACGGAGTT
SE33	CE20.2_CTTT[8]TTCT[12]TT[1]CT[2]TTCT[3]CTTT[3]TTCT[2]TTTT[1]CTTC[3]CTTT[1]CT[6]CTTT[3]CTAA[1]CT[3]TTGT[1]CT[2]TTCT[3]	20.2	1		9.293680297397769e-4	CTCTTTCTTTCCTTCCTTTCTTTCTTTCTTTCTTTCTTTCTTTCTTTTTCTTTCTTTCTTTCTTTCTTTCTTTCTTTCTTTCTTTCTTTCTTTCTTTCTCTTTCTTTCTTTCTCTTTCTTTCTTTTTCTTTCTTTTTCTTCCTTCCTTCCTTTCTCTCTCTCTCTCTTTCTTTCTTTCTAACTCTCTTTGTCTCTTTCTTTCTTTCTTTTGACGGAGTT
SE33	CE20.2_CTTT[9]TTCT[11]TT[1]CT[2]TTCT[3]CTTT[3]TTCT[2]TTTT[1]CTTC[3]CTTT[1]CT[6]CTTT[3]CTAA[1]CT[3]TTGT[1]CT[2]TTCT[3]	20.2	4		0.0037174721189591076	CTCTTTCTTTCCTTCCTTTCTTTCTTTCTTTCTTTCTTTCTTTCTTTCTTTTTCTTTCTTTCTTTCTTTCTTTCTTTCTTTCTTTCTTTCTTTCTTTCTCTTTCTTTCTTTCTCTTTCTTTCTTTTTCTTTCTTTTTCTTCCTTCCTTCCTTTCTCTCTCTCTCTCTTTCTTTCTTTCTAACTCTCTTTGTCTCTTTCTTTCTTTCTTTTGACGGAGTT
SE33	CE21_CTTT[21]CT[2]TTCT[3]CTTT[3]TTCT[2]TTTT[1]CTTC[3]CTTT[1]CT[6]CTTT[3]CTAA[1]CT[3]TTGT[1]CT[2]TTCT[3]_-4C>T	21	24	0.023234200743494422	0.022304832713754646	CTCTTTCTTTCTTTCCTTTCTTTCTTTCTTTCTTTCTTTCTTTCTTTCTTTCTTTCTTTCTTTCTTTCTTTCTTTCTTTCTTTCTTTCTTTCTTTCTTTCTCTTTCTTTCTTTCTCTTTCTTTCTTTTTCTTTCTTTTTCTTCCTTCCTTCCTTTCTCTCTCTCTCTCTTTCTTTCTTTCTAACTCTCTTTGTCTCTTTCTTTCTTTCTTTTGACGGAGTT
SE33	CE21_CTTT[22]CT[2]TTCT[3]CTTT[3]TTCT[2]TTTT[1]CTTC[3]CTTT[1]CT[6]CTTT[3]CTAA[1]CT[3]TTGT[1]CT[2]TTCT[3]_-4CTTC>-	21	1		9.293680297397769e-4	CTCTTTCTTTCCTTTCTTTCTTTCTTTCTTTCTTTCTTTCTTTCTTTCTTTCTTTCTTTCTTTCTTTCTTTCTTTCTTTCTTTCTTTCTTTCTTTCTTTCTCTTTCTTTCTTTCTCTTTCTTTCTTTTTCTTTCTTTTTCTTCCTTCCTTCCTTTCTCTCTCTCTCTCTTTCTTTCTTTCTAACTCTCTTTGTCTCTTTCTTTCTTTCTTTTGACGGAGTT
SE33	CE21.2_CTTT[10]TTCT[11]TT[1]CT[2]TTCT[3]CTTT[3]TTCT[2]TTTT[1]CTTC[3]CTTT[1]CT[6]CTTT[3]CTAA[1]CT[3]TTGT[1]CT[2]TTCT[3]	21.2	22	0.023234200743494422	0.020446096654275093	CTCTTTCTTTCCTTCCTTTCTTTCTTTCTTTCTTTCTTTCTTTCTTTCTTTCTTTTTCTTTCTTTCTTTCTTTCTTTCTTTCTTTCTTTCTTTCTTTCTTTCTCTTTCTTTCTTTCTCTTTCTTTCTTTTTCTTTCTTTTTCTTCCTTCCTTCCTTTCTCTCTCTCTCTCTTTCTTTCTTTCTAACTCTCTTTGTCTCTTTCTTTCTTTCTTTTGACGGAGTT
SE33	CE21.2_CTTT[12]TTCT[9]TT[1]CT[2]TTCT[3]CTTT[3]TTCT[2]TTTT[1]CTTC[3]CTTT[1]CT[6]CTTT[3]CTAA[1]CT[3]TTGT[1]CT[2]TTCT[3]	21.2	1		9.293680297397769e-4	CTCTTTCTTTCCTTCCTTTCTTTCTTTCTTTCTTTCTTTCTTTCTTTCTTTCTTTCTTTCTTTTTCTTTCTTTCTTTCTTTCTTTCTTTCTTTCTTTCTTTCTCTTTCTTTCTTTCTCTTTCTTTCTTTTTCTTTCTTTTTCTTCCTTCCTTCCTTTCTCTCTCTCTCTCTTTCTTTCTTTCTAACTCTCTTTGTCTCTTTCTTTCTTTCTTTTGACGGAGTT
SE33	CE21.2_CTTT[14]TTCT[7]TT[1]CT[2]TTCT[3]CTTT[3]TTCT[2]TTTT[1]CTTC[3]CTTT[1]CT[6]CTTT[3]CTAA[1]CT[3]TTGT[1]CT[2]TTCT[3]	21.2	2		0.0018587360594795538	CTCTTTCTTTCCTTCCTTTCTTTCTTTCTTTCTTTCTTTCTTTCTTTCTTTCTTTCTTTCTTTCTTTCTTTTTCTTTCTTTCTTTCTTTCTTTCTTTCTTTCTCTTTCTTTCTTTCTCTTTCTTTCTTTTTCTTTCTTTTTCTTCCTTCCTTCCTTTCTCTCTCTCTCTCTTTCTTTCTTTCTAACTCTCTTTGTCTCTTTCTTTCTTTCTTTTGACGGAGTT
SE33	CE22_CTTT[22]CT[2]TTCT[3]CTTT[3]TTCT[2]TTTT[1]CTTC[3]CTTT[1]CT[6]CTTT[3]CTAA[1]CT[3]TTGT[1]CT[2]TTCT[3]_-4C>T	22	9	0.00929368029739777	0.008364312267657992	CTCTTTCTTTCTTTCCTTTCTTTCTTTCTTTCTTTCTTTCTTTCTTTCTTTCTTTCTTTCTTTCTTTCTTTCTTTCTTTCTTTCTTTCTTTCTTTCTTTCTTTCTCTTTCTTTCTTTCTCTTTCTTTCTTTTTCTTTCTTTTTCTTCCTTCCTTCCTTTCTCTCTCTCTCTCTTTCTTTCTTTCTAACTCTCTTTGTCTCTTTCTTTCTTTCTTTTGACGGAGTT
SE33	CE22_CTTT[23]CT[2]TTCT[3]CTTT[3]TTCT[2]TTTT[1]CTTC[3]CTTT[1]CT[6]CTTT[3]CTAA[1]CT[3]TTGT[1]CT[2]TTCT[3]_-4CTTC>-	22	1		9.293680297397769e-4	CTCTTTCTTTCCTTTCTTTCTTTCTTTCTTTCTTTCTTTCTTTCTTTCTTTCTTTCTTTCTTTCTTTCTTTCTTTCTTTCTTTCTTTCTTTCTTTCTTTCTTTCTCTTTCTTTCTTTCTCTTTCTTTCTTTTTCTTTCTTTTTCTTCCTTCCTTCCTTTCTCTCTCTCTCTCTTTCTTTCTTTCTAACTCTCTTTGTCTCTTTCTTTCTTTCTTTTGACGGAGTT
SE33	CE22.2_CTTC[2]CTTT[10]TTCT[11]TT[1]CT[2]TTCT[3]CTTT[3]TTCT[2]TTTT[1]CTTC[3]CTTT[1]CT[6]CTTT[3]CTAA[1]CT[3]TTGT[1]CT[2]TTCT[3]_-4CTTC>-	22.2	1	0.026022304832713755	9.293680297397769e-4	CTCTTTCTTTCCTTCCTTCCTTTCTTTCTTTCTTTCTTTCTTTCTTTCTTTCTTTCTTTTTCTTTCTTTCTTTCTTTCTTTCTTTCTTTCTTTCTTTCTTTCTTTCTCTTTCTTTCTTTCTCTTTCTTTCTTTTTCTTTCTTTTTCTTCCTTCCTTCCTTTCTCTCTCTCTCTCTTTCTTTCTTTCTAACTCTCTTTGTCTCTTTCTTTCTTTCTTTTGACGGAGTT
SE33	CE22.2_CTTT[10]TTCT[12]TT[1]CT[2]TTCT[3]CTTT[3]TTCT[2]TTTT[1]CTTC[3]CTTT[1]CT[6]CTTT[3]CTAA[1]CT[3]TTGT[1]CT[2]TTCT[3]	22.2	3		0.0027881040892193307	CTCTTTCTTTCCTTCCTTTCTTTCTTTCTTTCTTTCTTTCTTTCTTTCTTTCTTTTTCTTTCTTTCTTTCTTTCTTTCTTTCTTTCTTTCTTTCTTTCTTTCTTTCTCTTTCTTTCTTTCTCTTTCTTTCTTTTTCTTTCTTTTTCTTCCTTCCTTCCTTTCTCTCTCTCTCTCTTTCTTTCTTTCTAACTCTCTTTGTCTCTTTCTTTCTTTCTTTTGACGGAGTT
SE33	CE22.2_CTTT[11]TTCT[11]TT[1]CT[2]TTCT[3]CTTT[3]TTCT[2]TTTT[1]CTTC[3]CTTT[1]CT[6]CTTT[3]CTAA[1]CT[3]TTGT[1]CT[2]TTCT[3]	22.2	9		0.008364312267657992	CTCTTTCTTTCCTTCCTTTCTTTCTTTCTTTCTTTCTTTCTTTCTTTCTTTCTTTCTTTTTCTTTCTTTCTTTCTTTCTTTCTTTCTTTCTTTCTTTCTTTCTTTCTCTTTCTTTCTTTCTCTTTCTTTCTTTTTCTTTCTTTTTCTTCCTTCCTTCCTTTCTCTCTCTCTCTCTTTCTTTCTTTCTAACTCTCTTTGTCTCTTTCTTTCTTTCTTTTGACGGAGTT
SE33	CE22.2_CTTT[12]TTCT[10]TT[1]CT[2]TTCT[3]CTTT[3]TTCT[2]TTTT[1]CTTC[3]CTTT[1]CT[6]CTTT[3]CTAA[1]CT[3]TTGT[1]CT[2]TTCT[3]	22.2	9		0.008364312267657992	CTCTTTCTTTCCTTCCTTTCTTTCTTTCTTTCTTTCTTTCTTTCTTTCTTTCTTTCTTTCTTTTTCTTTCTTTCTTTCTTTCTTTCTTTCTTTCTTTCTTTCTTTCTCTTTCTTTCTTTCTCTTTCTTTCTTTTTCTTTCTTTTTCTTCCTTCCTTCCTTTCTCTCTCTCTCTCTTTCTTTCTTTCTAACTCTCTTTGTCTCTTTCTTTCTTTCTTTTGACGGAGTT
SE33	CE22.2_CTTT[15]TTCT[7]TT[1]CT[2]TTCT[3]CTTT[3]TTCT[2]TTTT[1]CTTC[3]CTTT[1]CT[6]CTTT[3]CTAA[1]CT[3]TTGT[1]CT[2]TTCT[3]	22.2	6		0.0055762081784386614	CTCTTTCTTTCCTTCCTTTCTTTCTTTCTTTCTTTCTTTCTTTCTTTCTTTCTTTCTTTCTTTCTTTCTTTCTTTTTCTTTCTTTCTTTCTTTCTTTCTTTCTTTCTCTTTCTTTCTTTCTCTTTCTTTCTTTTTCTTTCTTTTTCTTCCTTCCTTCCTTTCTCTCTCTCTCTCTTTCTTTCTTTCTAACTCTCTTTGTCTCTTTCTTTCTTTCTTTTGACGGAGTT
SE33	CE23_CTTT[23]CT[2]TTCT[3]CTTT[3]TTCT[2]TTTT[1]CTTC[3]CTTT[1]CT[6]CTTT[3]CTAA[1]CT[3]TTGT[1]CT[2]TTCT[3]_-4C>T	23	1	9.293680297397769e-4	9.293680297397769e-4	CTCTTTCTTTCTTTCCTTTCTTTCTTTCTTTCTTTCTTTCTTTCTTTCTTTCTTTCTTTCTTTCTTTCTTTCTTTCTTTCTTTCTTTCTTTCTTTCTTTCTTTCTTTCTCTTTCTTTCTTTCTCTTTCTTTCTTTTTCTTTCTTTTTCTTCCTTCCTTCCTTTCTCTCTCTCTCTCTTTCTTTCTTTCTAACTCTCTTTGTCTCTTTCTTTCTTTCTTTTGACGGAGTT
SE33	CE23.2_CTTC[2]CTTT[11]TTCT[11]TT[1]CT[2]TTCT[3]CTTT[3]TTCT[2]TTTT[1]CTTC[3]CTTT[1]CT[6]CTTT[3]CTAA[1]CT[3]TTGT[1]CT[2]TTCT[3]_-4CTTC>-	23.2	3	0.03345724907063197	0.0027881040892193307	CTCTTTCTTTCCTTCCTTCCTTTCTTTCTTTCTTTCTTTCTTTCTTTCTTTCTTTCTTTCTTTTTCTTTCTTTCTTTCTTTCTTTCTTTCTTTCTTTCTTTCTTTCTTTCTCTTTCTTTCTTTCTCTTTCTTTCTTTTTCTTTCTTTTTCTTCCTTCCTTCCTTTCTCTCTCTCTCTCTTTCTTTCTTTCTAACTCTCTTTGTCTCTTTCTTTCTTTCTTTTGACGGAGTT
SE33	CE23.2_CTTT[10]TTCT[13]TT[1]CT[2]TTCT[3]CTTT[3]TTCT[2]TTTT[1]CTTC[3]CTTT[1]CT[6]CTTT[3]CTAA[1]CT[3]TTGT[1]CT[2]TTCT[3]	23.2	1		9.293680297397769e-4	CTCTTTCTTTCCTTCCTTTCTTTCTTTCTTTCTTTCTTTCTTTCTTTCTTTCTTTTTCTTTCTTTCTTTCTTTCTTTCTTTCTTTCTTTCTTTCTTTCTTTCTTTCTTTCTCTTTCTTTCTTTCTCTTTCTTTCTTTTTCTTTCTTTTTCTTCCTTCCTTCCTTTCTCTCTCTCTCTCTTTCTTTCTTTCTAACTCTCTTTGTCTCTTTCTTTCTTTCTTTTGACGGAGTT
SE33	CE23.2_CTTT[11]TTCT[12]TT[1]CT[2]TTCT[3]CTTT[3]TTCT[2]TTTT[1]CTTC[3]CTTT[1]CT[6]CTTT[3]CTAA[1]CT[3]TTGT[1]CT[2]TTCT[3]	23.2	4		0.0037174721189591076	CTCTTTCTTTCCTTCCTTTCTTTCTTTCTTTCTTTCTTTCTTTCTTTCTTTCTTTCTTTTTCTTTCTTTCTTTCTTTCTTTCTTTCTTTCTTTCTTTCTTTCTTTCTTTCTCTTTCTTTCTTTCTCTTTCTTTCTTTTTCTTTCTTTTTCTTCCTTCCTTCCTTTCTCTCTCTCTCTCTTTCTTTCTTTCTAACTCTCTTTGTCTCTTTCTTTCTTTCTTTTGACGGAGTT
SE33	CE23.2_CTTT[12]TTCT[11]TT[1]CT[2]TTCT[3]CTTT[3]TTCT[2]TTTT[1]CTTC[3]CTTT[1]CT[6]CTTT[3]CTAA[1]CT[3]TTGT[1]CT[2]TTCT[3]	23.2	6		0.0055762081784386614	CTCTTTCTTTCCTTCCTTTCTTTCTTTCTTTCTTTCTTTCTTTCTTTCTTTCTTTCTTTCTTTTTCTTTCTTTCTTTCTTTCTTTCTTTCTTTCTTTCTTTCTTTCTTTCTCTTTCTTTCTTTCTCTTTCTTTCTTTTTCTTTCTTTTTCTTCCTTCCTTCCTTTCTCTCTCTCTCTCTTTCTTTCTTTCTAACTCTCTTTGTCTCTTTCTTTCTTTCTTTTGACGGAGTT
SE33	CE23.2_CTTT[13]TTCT[10]TT[1]CT[2]TTCT[3]CTTT[3]TTCT[2]TTTT[1]CTTC[3]CTTT[1]CT[6]CTTT[3]CTAA[1]CT[3]TTGT[1]CT[2]TTCT[3]	23.2	13		0.012081784386617101	CTCTTTCTTTCCTTCCTTTCTTTCTTTCTTTCTTTCTTTCTTTCTTTCTTTCTTTCTTTCTTTCTTTTTCTTTCTTTCTTTCTTTCTTTCTTTCTTTCTTTCTTTCTTTCTCTTTCTTTCTTTCTCTTTCTTTCTTTTTCTTTCTTTTTCTTCCTTCCTTCCTTTCTCTCTCTCTCTCTTTCTTTCTTTCTAACTCTCTTTGTCTCTTTCTTTCTTTCTTTTGACGGAGTT
SE33	CE23.2_CTTT[14]TTCT[9]TT[1]CT[2]TTCT[3]CTTT[3]TTCT[2]TTTT[1]CTTC[3]CTTT[1]CT[6]CTTT[3]CTAA[1]CT[3]TTGT[1]CT[2]TTCT[3]	23.2	1		9.293680297397769e-4	CTCTTTCTTTCCTTCCTTTCTTTCTTTCTTTCTTTCTTTCTTTCTTTCTTTCTTTCTTTCTTTCTTTCTTTTTCTTTCTTTCTTTCTTTCTTTCTTTCTTTCTTTCTTTCTCTTTCTTTCTTTCTCTTTCTTTCTTTTTCTTTCTTTTTCTTCCTTCCTTCCTTTCTCTCTCTCTCTCTTTCTTTCTTTCTAACTCTCTTTGTCTCTTTCTTTCTTTCTTTTGACGGAGTT
SE33	CE23.2_CTTT[15]TTCT[8]TT[1]CT[2]TTCT[3]CTTT[3]TTCT[2]TTTT[1]CTTC[3]CTTT[1]CT[6]CTTT[3]CTAA[1]CT[3]TTGT[1]CT[2]TTCT[3]	23.2	1		9.293680297397769e-4	CTCTTTCTTTCCTTCCTTTCTTTCTTTCTTTCTTTCTTTCTTTCTTTCTTTCTTTCTTTCTTTCTTTCTTTCTTTTTCTTTCTTTCTTTCTTTCTTTCTTTCTTTCTTTCTCTTTCTTTCTTTCTCTTTCTTTCTTTTTCTTTCTTTTTCTTCCTTCCTTCCTTTCTCTCTCTCTCTCTTTCTTTCTTTCTAACTCTCTTTGTCTCTTTCTTTCTTTCTTTTGACGGAGTT
SE33	CE23.2_CTTT[16]TTCT[7]TT[1]CT[2]TTCT[3]CTTT[3]TTCT[2]TTTT[1]CTTC[3]CTTT[1]CT[6]CTTT[3]CTAA[1]CT[3]TTGT[1]CT[2]TTCT[3]	23.2	6		0.0055762081784386614	CTCTTTCTTTCCTTCCTTTCTTTCTTTCTTTCTTTCTTTCTTTCTTTCTTTCTTTCTTTCTTTCTTTCTTTCTTTCTTTTTCTTTCTTTCTTTCTTTCTTTCTTTCTTTCTCTTTCTTTCTTTCTCTTTCTTTCTTTTTCTTTCTTTTTCTTCCTTCCTTCCTTTCTCTCTCTCTCTCTTTCTTTCTTTCTAACTCTCTTTGTCTCTTTCTTTCTTTCTTTTGACGGAGTT
SE33	CE23.2_TTCT[15]TTTT[1]CTTT[8]CT[2]TTCT[3]CTTT[3]TTCT[2]TTTT[1]CTTC[3]CTTT[1]CT[6]CTTT[3]CTAA[1]CT[3]TTGT[1]CT[2]TTCT[3]_-2TC>-	23.2	1		9.293680297397769e-4	CTCTTTCTTTCCTTTCTTTCTTTCTTTCTTTCTTTCTTTCTTTCTTTCTTTCTTTCTTTCTTTCTTTCTTTCTTTTTCTTTCTTTCTTTCTTTCTTTCTTTCTTTCTTTCTCTTTCTTTCTTTCTCTTTCTTTCTTTTTCTTTCTTTTTCTTCCTTCCTTCCTTTCTCTCTCTCTCTCTTTCTTTCTTTCTAACTCTCTTTGTCTCTTTCTTTCTTTCTTTTGACGGAGTT
SE33	CE24.2_CTTT[11]TTCT[13]TT[1]CT[2]TTCT[3]CTTT[3]TTCT[2]TTTT[1]CTTC[3]CTTT[1]CT[6]CTTT[3]CTAA[1]CT[3]TTGT[1]CT[2]TTCT[3]	24.2	2	0.03717472118959108	0.0018587360594795538	CTCTTTCTTTCCTTCCTTTCTTTCTTTCTTTCTTTCTTTCTTTCTTTCTTTCTTTCTTTTTCTTTCTTTCTTTCTTTCTTTCTTTCTTTCTTTCTTTCTTTCTTTCTTTCTTTCTCTTTCTTTCTTTCTCTTTCTTTCTTTTTCTTTCTTTTTCTTCCTTCCTTCCTTTCTCTCTCTCTCTCTTTCTTTCTTTCTAACTCTCTTTGTCTCTTTCTTTCTTTCTTTTGACGGAGTT
SE33	CE24.2_CTTT[12]TTCT[12]TT[1]CT[2]TTCT[3]CTTT[3]TTCT[2]TTTT[1]CTTC[3]CTTT[1]CT[6]CTTT[3]CTAA[1]CT[3]TTGT[1]CT[2]TTCT[3]	24.2	3		0.0027881040892193307	CTCTTTCTTTCCTTCCTTTCTTTCTTTCTTTCTTTCTTTCTTTCTTTCTTTCTTTCTTTCTTTTTCTTTCTTTCTTTCTTTCTTTCTTTCTTTCTTTCTTTCTTTCTTTCTTTCTCTTTCTTTCTTTCTCTTTCTTTCTTTTTCTTTCTTTTTCTTCCTTCCTTCCTTTCTCTCTCTCTCTCTTTCTTTCTTTCTAACTCTCTTTGTCTCTTTCTTTCTTTCTTTTGACGGAGTT
SE33	CE24.2_CTTT[12]TTCT[13]TT[1]CT[2]TTCT[3]CTTT[3]TTCT[2]TTTT[1]CTTC[2]CTTT[1]CT[6]CTTT[3]CTAA[1]CT[3]TTGT[1]CT[2]TTCT[3]	24.2	1		9.293680297397769e-4	CTCTTTCTTTCCTTCCTTTCTTTCTTTCTTTCTTTCTTTCTTTCTTTCTTTCTTTCTTTCTTTTTCTTTCTTTCTTTCTTTCTTTCTTTCTTTCTTTCTTTCTTTCTTTCTTTCTTTCTCTTTCTTTCTTTCTCTTTCTTTCTTTTTCTTTCTTTTTCTTCCTTCCTTTCTCTCTCTCTCTCTTTCTTTCTTTCTAACTCTCTTTGTCTCTTTCTTTCTTTCTTTTGACGGAGTT
SE33	CE24.2_CTTT[13]TTCT[11]TT[1]CT[2]TTCT[3]CTTT[3]TTCT[2]TTTT[1]CTTC[3]CTTT[1]CT[6]CTTT[3]CTAA[1]CT[3]TTGT[1]CT[2]TTCT[3]	24.2	3		0.0027881040892193307	CTCTTTCTTTCCTTCCTTTCTTTCTTTCTTTCTTTCTTTCTTTCTTTCTTTCTTTCTTTCTTTCTTTTTCTTTCTTTCTTTCTTTCTTTCTTTCTTTCTTTCTTTCTTTCTTTCTCTTTCTTTCTTTCTCTTTCTTTCTTTTTCTTTCTTTTTCTTCCTTCCTTCCTTTCTCTCTCTCTCTCTTTCTTTCTTTCTAACTCTCTTTGTCTCTTTCTTTCTTTCTTTTGACGGAGTT
SE33	CE24.2_CTTT[14]TTCT[10]TT[1]CT[2]TTCT[3]CTTT[3]TTCT[2]TTTT[1]CTTC[3]CTTT[1]CT[6]CTTT[3]CTAA[1]CT[3]TTGT[1]CT[2]TTCT[3]	24.2	5		0.004646840148698885	CTCTTTCTTTCCTTCCTTTCTTTCTTTCTTTCTTTCTTTCTTTCTTTCTTTCTTTCTTTCTTTCTTTCTTTTTCTTTCTTTCTTTCTTTCTTTCTTTCTTTCTTTCTTTCTTTCTCTTTCTTTCTTTCTCTTTCTTTCTTTTTCTTTCTTTTTCTTCCTTCCTTCCTTTCTCTCTCTCTCTCTTTCTTTCTTTCTAACTCTCTTTGTCTCTTTCTTTCTTTCTTTTGACGGAGTT
SE33	CE24.2_CTTT[15]TTCT[9]TT[1]CT[2]TTCT[3]CTTT[3]TTCT[2]TTTT[1]CTTC[3]CTTT[1]CT[6]CTTT[3]CTAA[1]CT[3]TTGT[1]CT[2]TTCT[3]	24.2	2		0.0018587360594795538	CTCTTTCTTTCCTTCCTTTCTTTCTTTCTTTCTTTCTTTCTTTCTTTCTTTCTTTCTTTCTTTCTTTCTTTCTTTTTCTTTCTTTCTTTCTTTCTTTCTTTCTTTCTTTCTTTCTCTTTCTTTCTTTCTCTTTCTTTCTTTTTCTTTCTTTTTCTTCCTTCCTTCCTTTCTCTCTCTCTCTCTTTCTTTCTTTCTAACTCTCTTTGTCTCTTTCTTTCTTTCTTTTGACGGAGTT
SE33	CE24.2_CTTT[16]TTCT[8]TT[1]CT[2]TTCT[3]CTTT[3]TTCT[2]TTTT[1]CTTC[3]CTTT[1]CT[6]CTTT[3]CTAA[1]CT[3]TTGT[1]CT[2]TTCT[3]	24.2	19		0.017657992565055763	CTCTTTCTTTCCTTCCTTTCTTTCTTTCTTTCTTTCTTTCTTTCTTTCTTTCTTTCTTTCTTTCTTTCTTTCTTTCTTTTTCTTTCTTTCTTTCTTTCTTTCTTTCTTTCTTTCTCTTTCTTTCTTTCTCTTTCTTTCTTTTTCTTTCTTTTTCTTCCTTCCTTCCTTTCTCTCTCTCTCTCTTTCTTTCTTTCTAACTCTCTTTGTCTCTTTCTTTCTTTCTTTTGACGGAGTT
SE33	CE24.2_CTTT[17]TTCT[7]TT[1]CT[2]TTCT[3]CTTT[3]TTCT[2]TTTT[1]CTTC[3]CTTT[1]CT[6]CTTT[3]CTAA[1]CT[3]TTGT[1]CT[2]TTCT[3]	24.2	4		0.0037174721189591076	CTCTTTCTTTCCTTCCTTTCTTTCTTTCTTTCTTTCTTTCTTTCTTTCTTTCTTTCTTTCTTTCTTTCTTTCTTTCTTTCTTTTTCTTTCTTTCTTTCTTTCTTTCTTTCTTTCTCTTTCTTTCTTTCTCTTTCTTTCTTTTTCTTTCTTTTTCTTCCTTCCTTCCTTTCTCTCTCTCTCTCTTTCTTTCTTTCTAACTCTCTTTGTCTCTTTCTTTCTTTCTTTTGACGGAGTT
SE33	CE24.2_TTCT[15]TTTT[1]CTTT[9]CT[2]TTCT[3]CTTT[3]TTCT[2]TTTT[1]CTTC[3]CTTT[1]CT[6]CTTT[3]CTAA[1]CT[3]TTGT[1]CT[2]TTCT[3]_-2TC>-	24.2	1		9.293680297397769e-4	CTCTTTCTTTCCTTTCTTTCTTTCTTTCTTTCTTTCTTTCTTTCTTTCTTTCTTTCTTTCTTTCTTTCTTTCTTTTTCTTTCTTTCTTTCTTTCTTTCTTTCTTTCTTTCTTTCTCTTTCTTTCTTTCTCTTTCTTTCTTTTTCTTTCTTTTTCTTCCTTCCTTCCTTTCTCTCTCTCTCTCTTTCTTTCTTTCTAACTCTCTTTGTCTCTTTCTTTCTTTCTTTTGACGGAGTT
SE33	CE25.2_CTTT[11]TTCT[14]TT[1]CT[2]TTCT[3]CTTT[3]TTCT[2]TTTT[1]CTTC[3]CTTT[1]CT[6]CTTT[3]CTAA[1]CT[3]TTGT[1]CT[2]TTCT[3]	25.2	1	0.03066914498141264	9.293680297397769e-4	CTCTTTCTTTCCTTCCTTTCTTTCTTTCTTTCTTTCTTTCTTTCTTTCTTTCTTTCTTTTTCTTTCTTTCTTTCTTTCTTTCTTTCTTTCTTTCTTTCTTTCTTTCTTTCTTTCTTTCTCTTTCTTTCTTTCTCTTTCTTTCTTTTTCTTTCTTTTTCTTCCTTCCTTCCTTTCTCTCTCTCTCTCTTTCTTTCTTTCTAACTCTCTTTGTCTCTTTCTTTCTTTCTTTTGACGGAGTT
SE33	CE25.2_CTTT[12]TTCT[13]TT[1]CT[2]TTCT[3]CTTT[3]TTCT[2]TTTT[1]CTTC[3]CTTT[1]CT[6]CTTT[3]CTAA[1]CT[3]TTGT[1]CT[2]TTCT[3]	25.2	2		0.0018587360594795538	CTCTTTCTTTCCTTCCTTTCTTTCTTTCTTTCTTTCTTTCTTTCTTTCTTTCTTTCTTTCTTTTTCTTTCTTTCTTTCTTTCTTTCTTTCTTTCTTTCTTTCTTTCTTTCTTTCTTTCTCTTTCTTTCTTTCTCTTTCTTTCTTTTTCTTTCTTTTTCTTCCTTCCTTCCTTTCTCTCTCTCTCTCTTTCTTTCTTTCTAACTCTCTTTGTCTCTTTCTTTCTTTCTTTTGACGGAGTT
SE33	CE25.2_CTTT[13]TTCT[12]TT[1]CT[2]TTCT[3]CTTT[3]TTCT[2]TTTT[1]CTTC[3]CTTT[1]CT[6]CTTT[3]CTAA[1]CT[3]TTGT[1]CT[2]TTCT[3]	25.2	5		0.004646840148698885	CTCTTTCTTTCCTTCCTTTCTTTCTTTCTTTCTTTCTTTCTTTCTTTCTTTCTTTCTTTCTTTCTTTTTCTTTCTTTCTTTCTTTCTTTCTTTCTTTCTTTCTTTCTTTCTTTCTTTCTCTTTCTTTCTTTCTCTTTCTTTCTTTTTCTTTCTTTTTCTTCCTTCCTTCCTTTCTCTCTCTCTCTCTTTCTTTCTTTCTAACTCTCTTTGTCTCTTTCTTTCTTTCTTTTGACGGAGTT
SE33	CE25.2_CTTT[14]TTCT[11]TT[1]CT[2]TTCT[3]CTTT[3]TTCT[2]TTTT[1]CTTC[3]CTTT[1]CT[6]CTTT[3]CTAA[1]CT[3]TTGT[1]CT[2]TTCT[3]	25.2	3		0.0027881040892193307	CTCTTTCTTTCCTTCCTTTCTTTCTTTCTTTCTTTCTTTCTTTCTTTCTTTCTTTCTTTCTTTCTTTCTTTTTCTTTCTTTCTTTCTTTCTTTCTTTCTTTCTTTCTTTCTTTCTTTCTCTTTCTTTCTTTCTCTTTCTTTCTTTTTCTTTCTTTTTCTTCCTTCCTTCCTTTCTCTCTCTCTCTCTTTCTTTCTTTCTAACTCTCTTTGTCTCTTTCTTTCTTTCTTTTGACGGAGTT
SE33	CE25.2_CTTT[15]CT[2]TTCT[9]TT[1]CT[2]TTCT[3]CTTT[3]TTCT[2]TTTT[1]CTTC[3]CTTT[1]CT[6]CTTT[3]CTAA[1]CT[3]TTGT[1]CT[2]TTCT[3]	25.2	1		9.293680297397769e-4	CTCTTTCTTTCCTTCCTTTCTTTCTTTCTTTCTTTCTTTCTTTCTTTCTTTCTTTCTTTCTTTCTTTCTTTCTTTCTCTTTCTTTCTTTCTTTCTTTCTTTCTTTCTTTCTTTCTTTCTCTTTCTTTCTTTCTCTTTCTTTCTTTTTCTTTCTTTTTCTTCCTTCCTTCCTTTCTCTCTCTCTCTCTTTCTTTCTTTCTAACTCTCTTTGTCTCTTTCTTTCTTTCTTTTGACGGAGTT
SE33	CE25.2_CTTT[15]TTCT[10]TT[1]CT[2]TTCT[3]CTTT[3]TTCT[2]TTTT[1]CTTC[3]CTTT[1]CT[6]CTTT[3]CTAA[1]CT[3]TTGT[1]CT[2]TTCT[3]	25.2	5		0.004646840148698885	CTCTTTCTTTCCTTCCTTTCTTTCTTTCTTTCTTTCTTTCTTTCTTTCTTTCTTTCTTTCTTTCTTTCTTTCTTTTTCTTTCTTTCTTTCTTTCTTTCTTTCTTTCTTTCTTTCTTTCTCTTTCTTTCTTTCTCTTTCTTTCTTTTTCTTTCTTTTTCTTCCTTCCTTCCTTTCTCTCTCTCTCTCTTTCTTTCTTTCTAACTCTCTTTGTCTCTTTCTTTCTTTCTTTTGACGGAGTT
SE33	CE25.2_CTTT[16]TTCT[9]TT[1]CT[2]TTCT[3]CTTT[3]TTCT[2]TTTT[1]CTTC[3]CTTT[1]CT[6]CTTT[3]CTAA[1]CT[3]TTGT[1]CT[2]TTCT[3]	25.2	2		0.0018587360594795538	CTCTTTCTTTCCTTCCTTTCTTTCTTTCTTTCTTTCTTTCTTTCTTTCTTTCTTTCTTTCTTTCTTTCTTTCTTTCTTTTTCTTTCTTTCTTTCTTTCTTTCTTTCTTTCTTTCTTTCTCTTTCTTTCTTTCTCTTTCTTTCTTTTTCTTTCTTTTTCTTCCTTCCTTCCTTTCTCTCTCTCTCTCTTTCTTTCTTTCTAACTCTCTTTGTCTCTTTCTTTCTTTCTTTTGACGGAGTT
SE33	CE25.2_CTTT[17]TTCT[8]TT[1]CT[2]TTCT[3]CTTT[3]TTCT[2]TTTT[1]CTTC[3]CTTT[1]CT[6]CTTT[3]CTAA[1]CT[3]TTGT[1]CT[2]TTCT[3]	25.2	9		0.008364312267657992	CTCTTTCTTTCCTTCCTTTCTTTCTTTCTTTCTTTCTTTCTTTCTTTCTTTCTTTCTTTCTTTCTTTCTTTCTTTCTTTCTTTTTCTTTCTTTCTTTCTTTCTTTCTTTCTTTCTTTCTCTTTCTTTCTTTCTCTTTCTTTCTTTTTCTTTCTTTTTCTTCCTTCCTTCCTTTCTCTCTCTCTCTCTTTCTTTCTTTCTAACTCTCTTTGTCTCTTTCTTTCTTTCTTTTGACGGAGTT
SE33	CE25.2_CTTT[18]TTCT[7]TT[1]CT[2]TTCT[3]CTTT[3]TTCT[2]TTTT[1]CTTC[3]CTTT[1]CT[6]CTTT[3]CTAA[1]CT[3]TTGT[1]CT[2]TTCT[3]	25.2	4		0.0037174721189591076	CTCTTTCTTTCCTTCCTTTCTTTCTTTCTTTCTTTCTTTCTTTCTTTCTTTCTTTCTTTCTTTCTTTCTTTCTTTCTTTCTTTCTTTTTCTTTCTTTCTTTCTTTCTTTCTTTCTTTCTCTTTCTTTCTTTCTCTTTCTTTCTTTTTCTTTCTTTTTCTTCCTTCCTTCCTTTCTCTCTCTCTCTCTTTCTTTCTTTCTAACTCTCTTTGTCTCTTTCTTTCTTTCTTTTGACGGAGTT
SE33	CE25.2_TTCT[16]TTTT[1]CTTT[9]CT[2]TTCT[3]CTTT[3]TTCT[2]TTTT[1]CTTC[3]CTTT[1]CT[6]CTTT[3]CTAA[1]CT[3]TTGT[1]CT[2]TTCT[3]_-2TC>-	25.2	1		9.293680297397769e-4	CTCTTTCTTTCCTTTCTTTCTTTCTTTCTTTCTTTCTTTCTTTCTTTCTTTCTTTCTTTCTTTCTTTCTTTCTTTCTTTTTCTTTCTTTCTTTCTTTCTTTCTTTCTTTCTTTCTTTCTCTTTCTTTCTTTCTCTTTCTTTCTTTTTCTTTCTTTTTCTTCCTTCCTTCCTTTCTCTCTCTCTCTCTTTCTTTCTTTCTAACTCTCTTTGTCTCTTTCTTTCTTTCTTTTGACGGAGTT
SE33	CE26.2_CTTT[12]TTCT[14]TT[1]CT[2]TTCT[3]CTTT[3]TTCT[2]TTTT[1]CTTC[3]CTTT[1]CT[6]CTTT[3]CTAA[1]CT[3]TTGT[1]CT[2]TTCT[3]	26.2	5	0.04925650557620818	0.004646840148698885	CTCTTTCTTTCCTTCCTTTCTTTCTTTCTTTCTTTCTTTCTTTCTTTCTTTCTTTCTTTCTTTTTCTTTCTTTCTTTCTTTCTTTCTTTCTTTCTTTCTTTCTTTCTTTCTTTCTTTCTTTCTCTTTCTTTCTTTCTCTTTCTTTCTTTTTCTTTCTTTTTCTTCCTTCCTTCCTTTCTCTCTCTCTCTCTTTCTTTCTTTCTAACTCTCTTTGTCTCTTTCTTTCTTTCTTTTGACGGAGTT
SE33	CE26.2_CTTT[13]TTCT[13]TT[1]CT[2]TTCT[3]CTTT[3]TTCT[2]TTTT[1]CTTC[3]CTTT[1]CT[6]CTTT[3]CTAA[1]CT[3]TTGT[1]CT[2]TTCT[3]	26.2	6		0.0055762081784386614	CTCTTTCTTTCCTTCCTTTCTTTCTTTCTTTCTTTCTTTCTTTCTTTCTTTCTTTCTTTCTTTCTTTTTCTTTCTTTCTTTCTTTCTTTCTTTCTTTCTTTCTTTCTTTCTTTCTTTCTTTCTCTTTCTTTCTTTCTCTTTCTTTCTTTTTCTTTCTTTTTCTTCCTTCCTTCCTTTCTCTCTCTCTCTCTTTCTTTCTTTCTAACTCTCTTTGTCTCTTTCTTTCTTTCTTTTGACGGAGTT
SE33	CE26.2_CTTT[14]TTCT[12]TT[1]CT[2]TTCT[3]CTTT[3]TTCT[2]TTTT[1]CTTC[3]CTTT[1]CT[6]CTTT[3]CTAA[1]CT[3]TTGT[1]CT[2]TTCT[3]	26.2	7		0.006505576208178439	CTCTTTCTTTCCTTCCTTTCTTTCTTTCTTTCTTTCTTTCTTTCTTTCTTTCTTTCTTTCTTTCTTTCTTTTTCTTTCTTTCTTTCTTTCTTTCTTTCTTTCTTTCTTTCTTTCTTTCTTTCTCTTTCTTTCTTTCTCTTTCTTTCTTTTTCTTTCTTTTTCTTCCTTCCTTCCTTTCTCTCTCTCTCTCTTTCTTTCTTTCTAACTCTCTTTGTCTCTTTCTTTCTTTCTTTTGACGGAGTT
SE33	CE26.2_CTTT[15]CT[2]TTCT[10]TT[1]CT[2]TTCT[3]CTTT[3]TTCT[2]TTTT[1]CTTC[3]CTTT[1]CT[6]CTTT[3]CTAA[1]CT[3]TTGT[1]CT[2]TTCT[3]	26.2	9		0.008364312267657992	CTCTTTCTTTCCTTCCTTTCTTTCTTTCTTTCTTTCTTTCTTTCTTTCTTTCTTTCTTTCTTTCTTTCTTTCTTTCTCTTTCTTTCTTTCTTTCTTTCTTTCTTTCTTTCTTTCTTTCTTTCTCTTTCTTTCTTTCTCTTTCTTTCTTTTTCTTTCTTTTTCTTCCTTCCTTCCTTTCTCTCTCTCTCTCTTTCTTTCTTTCTAACTCTCTTTGTCTCTTTCTTTCTTTCTTTTGACGGAGTT
SE33	CE26.2_CTTT[15]TTCT[11]TT[1]CT[2]TTCT[3]CTTT[3]TTCT[2]TTTT[1]CTTC[3]CTTT[1]CT[6]CTTT[3]CTAA[1]CT[3]TTGT[1]CT[2]TTCT[3]	26.2	3		0.0027881040892193307	CTCTTTCTTTCCTTCCTTTCTTTCTTTCTTTCTTTCTTTCTTTCTTTCTTTCTTTCTTTCTTTCTTTCTTTCTTTTTCTTTCTTTCTTTCTTTCTTTCTTTCTTTCTTTCTTTCTTTCTTTCTCTTTCTTTCTTTCTCTTTCTTTCTTTTTCTTTCTTTTTCTTCCTTCCTTCCTTTCTCTCTCTCTCTCTTTCTTTCTTTCTAACTCTCTTTGTCTCTTTCTTTCTTTCTTTTGACGGAGTT
SE33	CE26.2_CTTT[16]TTCT[10]TT[1]CT[2]TTCT[3]CTTT[3]TTCT[2]TTTT[1]CTTC[3]CTTT[1]CT[6]CTTT[3]CTAA[1]CT[3]TTGT[1]CT[2]TTCT[3]	26.2	5		0.004646840148698885	CTCTTTCTTTCCTTCCTTTCTTTCTTTCTTTCTTTCTTTCTTTCTTTCTTTCTTTCTTTCTTTCTTTCTTTCTTTCTTTTTCTTTCTTTCTTTCTTTCTTTCTTTCTTTCTTTCTTTCTTTCTCTTTCTTTCTTTCTCTTTCTTTCTTTTTCTTTCTTTTTCTTCCTTCCTTCCTTTCTCTCTCTCTCTCTTTCTTTCTTTCTAACTCTCTTTGTCTCTTTCTTTCTTTCTTTTGACGGAGTT
SE33	CE26.2_CTTT[17]TTCT[9]TT[1]CT[2]TTCT[3]CTTT[3]TTCT[2]TTTT[1]CTTC[3]CTTT[1]CT[6]CTTT[3]CTAA[1]CT[3]TTGT[1]CT[2]TTCT[3]	26.2	2		0.0018587360594795538	CTCTTTCTTTCCTTCCTTTCTTTCTTTCTTTCTTTCTTTCTTTCTTTCTTTCTTTCTTTCTTTCTTTCTTTCTTTCTTTCTTTTTCTTTCTTTCTTTCTTTCTTTCTTTCTTTCTTTCTTTCTCTTTCTTTCTTTCTCTTTCTTTCTTTTTCTTTCTTTTTCTTCCTTCCTTCCTTTCTCTCTCTCTCTCTTTCTTTCTTTCTAACTCTCTTTGTCTCTTTCTTTCTTTCTTTTGACGGAGTT
SE33	CE26.2_CTTT[18]TTCT[8]TT[1]CT[2]TTCT[3]CTTT[3]TTCT[2]TTTT[1]CTTC[3]CTTT[1]CT[6]CTTT[3]CTAA[1]CT[3]TTGT[1]CT[2]TTCT[3]	26.2	11		0.010223048327137546	CTCTTTCTTTCCTTCCTTTCTTTCTTTCTTTCTTTCTTTCTTTCTTTCTTTCTTTCTTTCTTTCTTTCTTTCTTTCTTTCTTTCTTTTTCTTTCTTTCTTTCTTTCTTTCTTTCTTTCTTTCTCTTTCTTTCTTTCTCTTTCTTTCTTTTTCTTTCTTTTTCTTCCTTCCTTCCTTTCTCTCTCTCTCTCTTTCTTTCTTTCTAACTCTCTTTGTCTCTTTCTTTCTTTCTTTTGACGGAGTT
SE33	CE26.2_CTTT[19]TTCT[7]TT[1]CT[2]TTCT[3]CTTT[3]TTCT[2]TTTT[1]CTTC[3]CTTT[1]CT[6]CTTT[3]CTAA[1]CT[3]TTGT[1]CT[2]TTCT[3]	26.2	5		0.004646840148698885	CTCTTTCTTTCCTTCCTTTCTTTCTTTCTTTCTTTCTTTCTTTCTTTCTTTCTTTCTTTCTTTCTTTCTTTCTTTCTTTCTTTCTTTCTTTTTCTTTCTTTCTTTCTTTCTTTCTTTCTTTCTCTTTCTTTCTTTCTCTTTCTTTCTTTTTCTTTCTTTTTCTTCCTTCCTTCCTTTCTCTCTCTCTCTCTTTCTTTCTTTCTAACTCTCTTTGTCTCTTTCTTTCTTTCTTTTGACGGAGTT
SE33	CE27.2_CTTT[12]TTCT[15]TT[1]CT[2]TTCT[3]CTTT[3]TTCT[2]TTTT[1]CTTC[3]CTTT[1]CT[6]CTTT[3]CTAA[1]CT[3]TTGT[1]CT[2]TTCT[3]	27.2	2	0.08736059479553904	0.0018587360594795538	CTCTTTCTTTCCTTCCTTTCTTTCTTTCTTTCTTTCTTTCTTTCTTTCTTTCTTTCTTTCTTTTTCTTTCTTTCTTTCTTTCTTTCTTTCTTTCTTTCTTTCTTTCTTTCTTTCTTTCTTTCTTTCTCTTTCTTTCTTTCTCTTTCTTTCTTTTTCTTTCTTTTTCTTCCTTCCTTCCTTTCTCTCTCTCTCTCTTTCTTTCTTTCTAACTCTCTTTGTCTCTTTCTTTCTTTCTTTTGACGGAGTT
SE33	CE27.2_CTTT[13]TTCT[14]TT[1]CT[2]TTCT[3]CTTT[3]TTCT[2]TTTT[1]CTTC[3]CTTT[1]CT[6]CTTT[3]CTAA[1]CT[3]TTGT[1]CT[2]TTCT[3]	27.2	3		0.0027881040892193307	CTCTTTCTTTCCTTCCTTTCTTTCTTTCTTTCTTTCTTTCTTTCTTTCTTTCTTTCTTTCTTTCTTTTTCTTTCTTTCTTTCTTTCTTTCTTTCTTTCTTTCTTTCTTTCTTTCTTTCTTTCTTTCTCTTTCTTTCTTTCTCTTTCTTTCTTTTTCTTTCTTTTTCTTCCTTCCTTCCTTTCTCTCTCTCTCTCTTTCTTTCTTTCTAACTCTCTTTGTCTCTTTCTTTCTTTCTTTTGACGGAGTT
SE33	CE27.2_CTTT[14]TTCT[13]TT[1]CT[2]TTCT[3]CTTT[3]TTCT[2]TTTT[1]CTTC[3]CTTT[1]CT[6]CTTT[3]CTAA[1]CT[3]TTGT[1]CT[2]TTCT[3]	27.2	8		0.007434944237918215	CTCTTTCTTTCCTTCCTTTCTTTCTTTCTTTCTTTCTTTCTTTCTTTCTTTCTTTCTTTCTTTCTTTCTTTTTCTTTCTTTCTTTCTTTCTTTCTTTCTTTCTTTCTTTCTTTCTTTCTTTCTTTCTCTTTCTTTCTTTCTCTTTCTTTCTTTTTCTTTCTTTTTCTTCCTTCCTTCCTTTCTCTCTCTCTCTCTTTCTTTCTTTCTAACTCTCTTTGTCTCTTTCTTTCTTTCTTTTGACGGAGTT
SE33	CE27.2_CTTT[15]CT[2]TTCT[11]TT[1]CT[2]TTCT[3]CTTT[3]TTCT[2]TTTT[1]CTTC[3]CTTT[1]CT[6]CTTT[3]CTAA[1]CT[3]TTGT[1]CT[2]TTCT[3]	27.2	2		0.0018587360594795538	CTCTTTCTTTCCTTCCTTTCTTTCTTTCTTTCTTTCTTTCTTTCTTTCTTTCTTTCTTTCTTTCTTTCTTTCTTTCTCTTTCTTTCTTTCTTTCTTTCTTTCTTTCTTTCTTTCTTTCTTTCTTTCTCTTTCTTTCTTTCTCTTTCTTTCTTTTTCTTTCTTTTTCTTCCTTCCTTCCTTTCTCTCTCTCTCTCTTTCTTTCTTTCTAACTCTCTTTGTCTCTTTCTTTCTTTCTTTTGACGGAGTT
SE33	CE27.2_CTTT[15]TTCT[12]TT[1]CT[2]TTCT[3]CTTT[3]TTCT[2]TTTT[1]CTTC[3]CTTT[1]CT[6]CTTT[3]CTAA[1]CT[3]TTGT[1]CT[2]TTCT[3]	27.2	23		0.02137546468401487	CTCTTTCTTTCCTTCCTTTCTTTCTTTCTTTCTTTCTTTCTTTCTTTCTTTCTTTCTTTCTTTCTTTCTTTCTTTTTCTTTCTTTCTTTCTTTCTTTCTTTCTTTCTTTCTTTCTTTCTTTCTTTCTCTTTCTTTCTTTCTCTTTCTTTCTTTTTCTTTCTTTTTCTTCCTTCCTTCCTTTCTCTCTCTCTCTCTTTCTTTCTTTCTAACTCTCTTTGTCTCTTTCTTTCTTTCTTTTGACGGAGTT
SE33	CE27.2_CTTT[16]CT[2]TTCT[10]TT[1]CT[2]TTCT[3]CTTT[3]TTCT[2]TTTT[1]CTTC[3]CTTT[1]CT[6]CTTT[3]CTAA[1]CT[3]TTGT[1]CT[2]TTCT[3]	27.2	3		0.0027881040892193307	CTCTTTCTTTCCTTCCTTTCTTTCTTTCTTTCTTTCTTTCTTTCTTTCTTTCTTTCTTTCTTTCTTTCTTTCTTTCTTTCTCTTTCTTTCTTTCTTTCTTTCTTTCTTTCTTTCTTTCTTTCTTTCTCTTTCTTTCTTTCTCTTTCTTTCTTTTTCTTTCTTTTTCTTCCTTCCTTCCTTTCTCTCTCTCTCTCTTTCTTTCTTTCTAACTCTCTTTGTCTCTTTCTTTCTTTCTTTTGACGGAGTT
SE33	CE27.2_CTTT[16]TTCT[11]TT[1]CT[2]TTCT[3]CTTT[3]TTCT[2]TTTT[1]CTTC[3]CTTT[1]CT[6]CTTT[3]CTAA[1]CT[3]TTGT[1]CT[2]TTCT[3]	27.2	18		0.016728624535315983	CTCTTTCTTTCCTTCCTTTCTTTCTTTCTTTCTTTCTTTCTTTCTTTCTTTCTTTCTTTCTTTCTTTCTTTCTTTCTTTTTCTTTCTTTCTTTCTTTCTTTCTTTCTTTCTTTCTTTCTTTCTTTCTCTTTCTTTCTTTCTCTTTCTTTCTTTTTCTTTCTTTTTCTTCCTTCCTTCCTTTCTCTCTCTCTCTCTTTCTTTCTTTCTAACTCTCTTTGTCTCTTTCTTTCTTTCTTTTGACGGAGTT
SE33	CE27.2_CTTT[17]TTCT[10]TT[1]CT[2]TTCT[3]CTTT[3]TTCT[2]TTTT[1]CTTC[3]CTTT[1]CT[6]CTTT[3]CTAA[1]CT[3]TTGT[1]CT[2]TTCT[3]	27.2	5		0.004646840148698885	CTCTTTCTTTCCTTCCTTTCTTTCTTTCTTTCTTTCTTTCTTTCTTTCTTTCTTTCTTTCTTTCTTTCTTTCTTTCTTTCTTTTTCTTTCTTTCTTTCTTTCTTTCTTTCTTTCTTTCTTTCTTTCTCTTTCTTTCTTTCTCTTTCTTTCTTTTTCTTTCTTTTTCTTCCTTCCTTCCTTTCTCTCTCTCTCTCTTTCTTTCTTTCTAACTCTCTTTGTCTCTTTCTTTCTTTCTTTTGACGGAGTT
SE33	CE27.2_CTTT[18]TTCT[9]TT[1]CT[2]TTCT[3]CTTT[3]TTCT[2]TTTT[1]CTTC[3]CTTT[1]CT[6]CTTT[3]CTAA[1]CT[3]TTGT[1]CT[2]TTCT[3]	27.2	2		0.0018587360594795538	CTCTTTCTTTCCTTCCTTTCTTTCTTTCTTTCTTTCTTTCTTTCTTTCTTTCTTTCTTTCTTTCTTTCTTTCTTTCTTTCTTTCTTTTTCTTTCTTTCTTTCTTTCTTTCTTTCTTTCTTTCTTTCTCTTTCTTTCTTTCTCTTTCTTTCTTTTTCTTTCTTTTTCTTCCTTCCTTCCTTTCTCTCTCTCTCTCTTTCTTTCTTTCTAACTCTCTTTGTCTCTTTCTTTCTTTCTTTTGACGGAGTT
SE33	CE27.2_CTTT[19]TTCT[8]TT[1]CT[2]TTCT[3]CTTT[3]TTCT[2]TTTT[1]CTTC[3]CTTT[1]CT[6]CTTT[3]CTAA[1]CT[3]TTGT[1]CT[2]TTCT[3]	27.2	24		0.022304832713754646	CTCTTTCTTTCCTTCCTTTCTTTCTTTCTTTCTTTCTTTCTTTCTTTCTTTCTTTCTTTCTTTCTTTCTTTCTTTCTTTCTTTCTTTCTTTTTCTTTCTTTCTTTCTTTCTTTCTTTCTTTCTTTCTCTTTCTTTCTTTCTCTTTCTTTCTTTTTCTTTCTTTTTCTTCCTTCCTTCCTTTCTCTCTCTCTCTCTTTCTTTCTTTCTAACTCTCTTTGTCTCTTTCTTTCTTTCTTTTGACGGAGTT
SE33	CE27.2_CTTT[19]TTCT[9]TT[1]CT[2]TTCT[3]CTTT[2]TTCT[2]TTTT[1]CTTC[3]CTTT[1]CT[6]CTTT[3]CTAA[1]CT[3]TTGT[1]CT[2]TTCT[3]	27.2	1		9.293680297397769e-4	CTCTTTCTTTCCTTCCTTTCTTTCTTTCTTTCTTTCTTTCTTTCTTTCTTTCTTTCTTTCTTTCTTTCTTTCTTTCTTTCTTTCTTTCTTTTTCTTTCTTTCTTTCTTTCTTTCTTTCTTTCTTTCTTTCTCTTTCTTTCTTTCTCTTTCTTTTTCTTTCTTTTTCTTCCTTCCTTCCTTTCTCTCTCTCTCTCTTTCTTTCTTTCTAACTCTCTTTGTCTCTTTCTTTCTTTCTTTTGACGGAGTT
SE33	CE27.2_CTTT[20]TTCT[7]TT[1]CT[2]TTCT[3]CTTT[3]TTCT[2]TTTT[1]CTTC[3]CTTT[1]CT[6]CTTT[3]CTAA[1]CT[3]TTGT[1]CT[2]TTCT[3]	27.2	2		0.0018587360594795538	CTCTTTCTTTCCTTCCTTTCTTTCTTTCTTTCTTTCTTTCTTTCTTTCTTTCTTTCTTTCTTTCTTTCTTTCTTTCTTTCTTTCTTTCTTTCTTTTTCTTTCTTTCTTTCTTTCTTTCTTTCTTTCTCTTTCTTTCTTTCTCTTTCTTTCTTTTTCTTTCTTTTTCTTCCTTCCTTCCTTTCTCTCTCTCTCTCTTTCTTTCTTTCTAACTCTCTTTGTCTCTTTCTTTCTTTCTTTTGACGGAGTT
SE33	CE27.2_TTCT[16]TTTT[1]CTTT[11]CT[2]TTCT[3]CTTT[3]TTCT[2]TTTT[1]CTTC[3]CTTT[1]CT[6]CTTT[3]CTAA[1]CT[3]TTGT[1]CT[2]TTCT[3]_-2TC>-	27.2	1		9.293680297397769e-4	CTCTTTCTTTCCTTTCTTTCTTTCTTTCTTTCTTTCTTTCTTTCTTTCTTTCTTTCTTTCTTTCTTTCTTTCTTTCTTTTTCTTTCTTTCTTTCTTTCTTTCTTTCTTTCTTTCTTTCTTTCTTTCTCTTTCTTTCTTTCTCTTTCTTTCTTTTTCTTTCTTTTTCTTCCTTCCTTCCTTTCTCTCTCTCTCTCTTTCTTTCTTTCTAACTCTCTTTGTCTCTTTCTTTCTTTCTTTTGACGGAGTT
SE33	CE27.3_CTTT[15]TCTTTTT[1]CTTT[11]CT[2]TTCT[3]CTTT[3]TTCT[2]TTTT[1]CTTC[3]CTTT[1]CT[6]CTTT[3]CTAA[1]CT[3]TTGT[1]CT[2]TTCT[3]	27.3	1	9.293680297397769e-4	9.293680297397769e-4	CTCTTTCTTTCCTTCCTTTCTTTCTTTCTTTCTTTCTTTCTTTCTTTCTTTCTTTCTTTCTTTCTTTCTTTCTTTTCTTTTTCTTTCTTTCTTTCTTTCTTTCTTTCTTTCTTTCTTTCTTTCTTTCTCTTTCTTTCTTTCTCTTTCTTTCTTTTTCTTTCTTTTTCTTCCTTCCTTCCTTTCTCTCTCTCTCTCTTTCTTTCTTTCTAACTCTCTTTGTCTCTTTCTTTCTTTCTTTTGACGGAGTT
SE33	CE28.2_CTTC[2]CTTT[15]TTCT[12]TT[1]CT[2]TTCT[3]CTTT[3]TTCT[2]TTTT[1]CTTC[3]CTTT[1]CT[6]CTTT[3]CTAA[1]CT[3]TTGT[1]CT[2]TTCT[3]_-4CTTC>-	28.2	2	0.09758364312267657	0.0018587360594795538	CTCTTTCTTTCCTTCCTTCCTTTCTTTCTTTCTTTCTTTCTTTCTTTCTTTCTTTCTTTCTTTCTTTCTTTCTTTCTTTTTCTTTCTTTCTTTCTTTCTTTCTTTCTTTCTTTCTTTCTTTCTTTCTTTCTCTTTCTTTCTTTCTCTTTCTTTCTTTTTCTTTCTTTTTCTTCCTTCCTTCCTTTCTCTCTCTCTCTCTTTCTTTCTTTCTAACTCTCTTTGTCTCTTTCTTTCTTTCTTTTGACGGAGTT
SE33	CE28.2_CTTT[14]TTCT[14]TT[1]CT[2]TTCT[3]CTTT[3]TTCT[2]TTTT[1]CTTC[3]CTTT[1]CT[6]CTTT[3]CTAA[1]CT[3]TTGT[1]CT[2]TTCT[3]	28.2	6		0.0055762081784386614	CTCTTTCTTTCCTTCCTTTCTTTCTTTCTTTCTTTCTTTCTTTCTTTCTTTCTTTCTTTCTTTCTTTCTTTTTCTTTCTTTCTTTCTTTCTTTCTTTCTTTCTTTCTTTCTTTCTTTCTTTCTTTCTTTCTCTTTCTTTCTTTCTCTTTCTTTCTTTTTCTTTCTTTTTCTTCCTTCCTTCCTTTCTCTCTCTCTCTCTTTCTTTCTTTCTAACTCTCTTTGTCTCTTTCTTTCTTTCTTTTGACGGAGTT
SE33	CE28.2_CTTT[15]TTCT[13]TT[1]CT[2]TTCT[3]CTTT[3]TTCT[2]TTTT[1]CTTC[3]CTTT[1]CT[6]CTTT[3]CTAA[1]CT[3]TTGT[1]CT[2]TTCT[3]	28.2	11		0.010223048327137546	CTCTTTCTTTCCTTCCTTTCTTTCTTTCTTTCTTTCTTTCTTTCTTTCTTTCTTTCTTTCTTTCTTTCTTTCTTTTTCTTTCTTTCTTTCTTTCTTTCTTTCTTTCTTTCTTTCTTTCTTTCTTTCTTTCTCTTTCTTTCTTTCTCTTTCTTTCTTTTTCTTTCTTTTTCTTCCTTCCTTCCTTTCTCTCTCTCTCTCTTTCTTTCTTTCTAACTCTCTTTGTCTCTTTCTTTCTTTCTTTTGACGGAGTT
SE33	CE28.2_CTTT[16]CT[2]TTCT[11]TT[1]CT[2]TTCT[3]CTTT[3]TTCT[2]TTTT[1]CTTC[3]CTTT[1]CT[6]CTTT[3]CTAA[1]CT[3]TTGT[1]CT[2]TTCT[3]	28.2	2		0.0018587360594795538	CTCTTTCTTTCCTTCCTTTCTTTCTTTCTTTCTTTCTTTCTTTCTTTCTTTCTTTCTTTCTTTCTTTCTTTCTTTCTTTCTCTTTCTTTCTTTCTTTCTTTCTTTCTTTCTTTCTTTCTTTCTTTCTTTCTCTTTCTTTCTTTCTCTTTCTTTCTTTTTCTTTCTTTTTCTTCCTTCCTTCCTTTCTCTCTCTCTCTCTTTCTTTCTTTCTAACTCTCTTTGTCTCTTTCTTTCTTTCTTTTGACGGAGTT
SE33	CE28.2_CTTT[16]TTCT[12]TT[1]CT[2]TTCT[3]CTTT[3]TTCT[2]TTTT[1]CTTC[3]CTTT[1]CT[6]CTTT[3]CTAA[1]CT[3]TTGT[1]CT[2]TTCT[3]	28.2	31		0.028810408921933085	CTCTTTCTTTCCTTCCTTTCTTTCTTTCTTTCTTTCTTTCTTTCTTTCTTTCTTTCTTTCTTTCTTTCTTTCTTTCTTTTTCTTTCTTTCTTTCTTTCTTTCTTTCTTTCTTTCTTTCTTTCTTTCTTTCTCTTTCTTTCTTTCTCTTTCTTTCTTTTTCTTTCTTTTTCTTCCTTCCTTCCTTTCTCTCTCTCTCTCTTTCTTTCTTTCTAACTCTCTTTGTCTCTTTCTTTCTTTCTTTTGACGGAGTT
SE33	CE28.2_CTTT[17]TTCT[11]TT[1]CT[2]TTCT[3]CTTT[3]TTCT[2]TTTT[1]CTTC[3]CTTT[1]CT[6]CTTT[3]CTAA[1]CT[3]TTGT[1]CT[2]TTCT[3]	28.2	16		0.01486988847583643	CTCTTTCTTTCCTTCCTTTCTTTCTTTCTTTCTTTCTTTCTTTCTTTCTTTCTTTCTTTCTTTCTTTCTTTCTTTCTTTCTTTTTCTTTCTTTCTTTCTTTCTTTCTTTCTTTCTTTCTTTCTTTCTTTCTCTTTCTTTCTTTCTCTTTCTTTCTTTTTCTTTCTTTTTCTTCCTTCCTTCCTTTCTCTCTCTCTCTCTTTCTTTCTTTCTAACTCTCTTTGTCTCTTTCTTTCTTTCTTTTGACGGAGTT
SE33	CE28.2_CTTT[18]TTCT[10]TT[1]CT[2]TTCT[3]CTTT[3]TTCT[2]TTTT[1]CTTC[3]CTTT[1]CT[6]CTTT[3]CTAA[1]CT[3]TTGT[1]CT[2]TTCT[3]	28.2	5		0.004646840148698885	CTCTTTCTTTCCTTCCTTTCTTTCTTTCTTTCTTTCTTTCTTTCTTTCTTTCTTTCTTTCTTTCTTTCTTTCTTTCTTTCTTTCTTTTTCTTTCTTTCTTTCTTTCTTTCTTTCTTTCTTTCTTTCTTTCTCTTTCTTTCTTTCTCTTTCTTTCTTTTTCTTTCTTTTTCTTCCTTCCTTCCTTTCTCTCTCTCTCTCTTTCTTTCTTTCTAACTCTCTTTGTCTCTTTCTTTCTTTCTTTTGACGGAGTT
SE33	CE28.2_CTTT[18]TTCT[11]TT[1]CT[2]TTCT[3]CTTT[2]TTCT[2]TTTT[1]CTTC[3]CTTT[1]CT[6]CTTT[3]CTAA[1]CT[3]TTGT[1]CT[2]TTCT[3]	28.2	1		9.293680297397769e-4	CTCTTTCTTTCCTTCCTTTCTTTCTTTCTTTCTTTCTTTCTTTCTTTCTTTCTTTCTTTCTTTCTTTCTTTCTTTCTTTCTTTCTTTTTCTTTCTTTCTTTCTTTCTTTCTTTCTTTCTTTCTTTCTTTCTTTCTCTTTCTTTCTTTCTCTTTCTTTTTCTTTCTTTTTCTTCCTTCCTTCCTTTCTCTCTCTCTCTCTTTCTTTCTTTCTAACTCTCTTTGTCTCTTTCTTTCTTTCTTTTGACGGAGTT
SE33	CE28.2_CTTT[19]TTCT[10]TT[1]CT[2]TTCT[3]CTTT[2]TTCT[2]TTTT[1]CTTC[3]CTTT[1]CT[6]CTTT[3]CTAA[1]CT[3]TTGT[1]CT[2]TTCT[3]	28.2	3		0.0027881040892193307	CTCTTTCTTTCCTTCCTTTCTTTCTTTCTTTCTTTCTTTCTTTCTTTCTTTCTTTCTTTCTTTCTTTCTTTCTTTCTTTCTTTCTTTCTTTTTCTTTCTTTCTTTCTTTCTTTCTTTCTTTCTTTCTTTCTTTCTCTTTCTTTCTTTCTCTTTCTTTTTCTTTCTTTTTCTTCCTTCCTTCCTTTCTCTCTCTCTCTCTTTCTTTCTTTCTAACTCTCTTTGTCTCTTTCTTTCTTTCTTTTGACGGAGTT
SE33	CE28.2_CTTT[19]TTCT[9]TT[1]CT[2]TTCT[3]CTTT[3]TTCT[2]TTTT[1]CTTC[3]CTTT[1]CT[6]CTTT[3]CTAA[1]CT[3]TTGT[1]CT[2]TTCT[3]	28.2	3		0.0027881040892193307	CTCTTTCTTTCCTTCCTTTCTTTCTTTCTTTCTTTCTTTCTTTCTTTCTTTCTTTCTTTCTTTCTTTCTTTCTTTCTTTCTTTCTTTCTTTTTCTTTCTTTCTTTCTTTCTTTCTTTCTTTCTTTCTTTCTCTTTCTTTCTTTCTCTTTCTTTCTTTTTCTTTCTTTTTCTTCCTTCCTTCCTTTCTCTCTCTCTCTCTTTCTTTCTTTCTAACTCTCTTTGTCTCTTTCTTTCTTTCTTTTGACGGAGTT
SE33	CE28.2_CTTT[20]TTCT[8]TT[1]CT[2]TTCT[3]CTTT[3]TTCT[2]TTTT[1]CTTC[3]CTTT[1]CT[6]CTTT[3]CTAA[1]CT[3]TTGT[1]CT[2]TTCT[3]	28.2	20		0.01858736059479554	CTCTTTCTTTCCTTCCTTTCTTTCTTTCTTTCTTTCTTTCTTTCTTTCTTTCTTTCTTTCTTTCTTTCTTTCTTTCTTTCTTTCTTTCTTTCTTTTTCTTTCTTTCTTTCTTTCTTTCTTTCTTTCTTTCTCTTTCTTTCTTTCTCTTTCTTTCTTTTTCTTTCTTTTTCTTCCTTCCTTCCTTTCTCTCTCTCTCTCTTTCTTTCTTTCTAACTCTCTTTGTCTCTTTCTTTCTTTCTTTTGACGGAGTT
SE33	CE28.2_CTTT[21]TTCT[7]TT[1]CT[2]TTCT[3]CTTT[3]TTCT[2]TTTT[1]CTTC[3]CTTT[1]CT[6]CTTT[3]CTAA[1]CT[3]TTGT[1]CT[2]TTCT[3]	28.2	4		0.0037174721189591076	CTCTTTCTTTCCTTCCTTTCTTTCTTTCTTTCTTTCTTTCTTTCTTTCTTTCTTTCTTTCTTTCTTTCTTTCTTTCTTTCTTTCTTTCTTTCTTTCTTTTTCTTTCTTTCTTTCTTTCTTTCTTTCTTTCTCTTTCTTTCTTTCTCTTTCTTTCTTTTTCTTTCTTTTTCTTCCTTCCTTCCTTTCTCTCTCTCTCTCTTTCTTTCTTTCTAACTCTCTTTGTCTCTTTCTTTCTTTCTTTTGACGGAGTT
SE33	CE28.2_TTCT[18]TTTT[1]CTTT[10]CT[2]TTCT[3]CTTT[3]TTCT[2]TTTT[1]CTTC[3]CTTT[1]CT[6]CTTT[3]CTAA[1]CT[3]TTGT[1]CT[2]TTCT[3]_-2TC>-	28.2	1		9.293680297397769e-4	CTCTTTCTTTCCTTTCTTTCTTTCTTTCTTTCTTTCTTTCTTTCTTTCTTTCTTTCTTTCTTTCTTTCTTTCTTTCTTTCTTTCTTTTTCTTTCTTTCTTTCTTTCTTTCTTTCTTTCTTTCTTTCTTTCTCTTTCTTTCTTTCTCTTTCTTTCTTTTTCTTTCTTTTTCTTCCTTCCTTCCTTTCTCTCTCTCTCTCTTTCTTTCTTTCTAACTCTCTTTGTCTCTTTCTTTCTTTCTTTTGACGGAGTT
SE33	CE29.2_CTTC[2]CTTT[16]TTCT[12]TT[1]CT[2]TTCT[3]CTTT[3]TTCT[2]TTTT[1]CTTC[3]CTTT[1]CT[6]CTTT[3]CTAA[1]CT[3]TTGT[1]CT[2]TTCT[3]_-4CTTC>-	29.2	1	0.06319702602230483	9.293680297397769e-4	CTCTTTCTTTCCTTCCTTCCTTTCTTTCTTTCTTTCTTTCTTTCTTTCTTTCTTTCTTTCTTTCTTTCTTTCTTTCTTTCTTTTTCTTTCTTTCTTTCTTTCTTTCTTTCTTTCTTTCTTTCTTTCTTTCTTTCTCTTTCTTTCTTTCTCTTTCTTTCTTTTTCTTTCTTTTTCTTCCTTCCTTCCTTTCTCTCTCTCTCTCTTTCTTTCTTTCTAACTCTCTTTGTCTCTTTCTTTCTTTCTTTTGACGGAGTT
SE33	CE29.2_CTTT[15]TTCT[14]TT[1]CT[2]TTCT[3]CTTT[3]TTCT[2]TTTT[1]CTTC[3]CTTT[1]CT[6]CTTT[3]CTAA[1]CT[3]TTGT[1]CT[2]TTCT[3]	29.2	7		0.006505576208178439	CTCTTTCTTTCCTTCCTTTCTTTCTTTCTTTCTTTCTTTCTTTCTTTCTTTCTTTCTTTCTTTCTTTCTTTCTTTTTCTTTCTTTCTTTCTTTCTTTCTTTCTTTCTTTCTTTCTTTCTTTCTTTCTTTCTTTCTCTTTCTTTCTTTCTCTTTCTTTCTTTTTCTTTCTTTTTCTTCCTTCCTTCCTTTCTCTCTCTCTCTCTTTCTTTCTTTCTAACTCTCTTTGTCTCTTTCTTTCTTTCTTTTGACGGAGTT
SE33	CE29.2_CTTT[16]CT[2]TTCT[12]TT[1]CT[2]TTCT[3]CTTT[3]TTCT[2]TTTT[1]CTTC[3]CTTT[1]CT[6]CTTT[3]CTAA[1]CT[3]TTGT[1]CT[2]TTCT[3]	29.2	1		9.293680297397769e-4	CTCTTTCTTTCCTTCCTTTCTTTCTTTCTTTCTTTCTTTCTTTCTTTCTTTCTTTCTTTCTTTCTTTCTTTCTTTCTTTCTCTTTCTTTCTTTCTTTCTTTCTTTCTTTCTTTCTTTCTTTCTTTCTTTCTTTCTCTTTCTTTCTTTCTCTTTCTTTCTTTTTCTTTCTTTTTCTTCCTTCCTTCCTTTCTCTCTCTCTCTCTTTCTTTCTTTCTAACTCTCTTTGTCTCTTTCTTTCTTTCTTTTGACGGAGTT
SE33	CE29.2_CTTT[16]TTCT[13]TT[1]CT[2]TTCT[3]CTTT[3]TTCT[2]TTTT[1]CTTC[3]CTTT[1]CT[6]CTTT[3]CTAA[1]CT[3]TTGT[1]CT[2]TTCT[3]	29.2	18		0.016728624535315983	CTCTTTCTTTCCTTCCTTTCTTTCTTTCTTTCTTTCTTTCTTTCTTTCTTTCTTTCTTTCTTTCTTTCTTTCTTTCTTTTTCTTTCTTTCTTTCTTTCTTTCTTTCTTTCTTTCTTTCTTTCTTTCTTTCTTTCTCTTTCTTTCTTTCTCTTTCTTTCTTTTTCTTTCTTTTTCTTCCTTCCTTCCTTTCTCTCTCTCTCTCTTTCTTTCTTTCTAACTCTCTTTGTCTCTTTCTTTCTTTCTTTTGACGGAGTT
SE33	CE29.2_CTTT[17]TTCT[12]TT[1]CT[2]TTCT[3]CTTT[3]TTCT[2]TTTT[1]CTTC[3]CTTT[1]CT[6]CTTT[3]CTAA[1]CT[3]TTGT[1]CT[2]TTCT[3]	29.2	13		0.012081784386617101	CTCTTTCTTTCCTTCCTTTCTTTCTTTCTTTCTTTCTTTCTTTCTTTCTTTCTTTCTTTCTTTCTTTCTTTCTTTCTTTCTTTTTCTTTCTTTCTTTCTTTCTTTCTTTCTTTCTTTCTTTCTTTCTTTCTTTCTCTTTCTTTCTTTCTCTTTCTTTCTTTTTCTTTCTTTTTCTTCCTTCCTTCCTTTCTCTCTCTCTCTCTTTCTTTCTTTCTAACTCTCTTTGTCTCTTTCTTTCTTTCTTTTGACGGAGTT
SE33	CE29.2_CTTT[18]TTCT[11]TT[1]CT[2]TTCT[3]CTTT[3]TTCT[2]TTTT[1]CTTC[3]CTTT[1]CT[6]CTTT[3]CTAA[1]CT[3]TTGT[1]CT[2]TTCT[3]	29.2	9		0.008364312267657992	CTCTTTCTTTCCTTCCTTTCTTTCTTTCTTTCTTTCTTTCTTTCTTTCTTTCTTTCTTTCTTTCTTTCTTTCTTTCTTTCTTTCTTTTTCTTTCTTTCTTTCTTTCTTTCTTTCTTTCTTTCTTTCTTTCTTTCTCTTTCTTTCTTTCTCTTTCTTTCTTTTTCTTTCTTTTTCTTCCTTCCTTCCTTTCTCTCTCTCTCTCTTTCTTTCTTTCTAACTCTCTTTGTCTCTTTCTTTCTTTCTTTTGACGGAGTT
SE33	CE29.2_CTTT[18]TTCT[11]TT[1]CT[2]TTCT[3]CTTT[3]TTCT[2]TTTT[1]CTTC[3]CTTT[1]CT[6]CTTT[3]CTAA[1]CT[3]TTGT[1]CT[2]TTCT[3]_+6C>T	29.2	1		9.293680297397769e-4	CTCTTTCTTTCCTTCCTTTCTTTCTTTCTTTCTTTCTTTCTTTCTTTCTTTCTTTCTTTCTTTCTTTCTTTCTTTCTTTCTTTCTTTTTCTTTCTTTCTTTCTTTCTTTCTTTCTTTCTTTCTTTCTTTCTTTCTCTTTCTTTCTTTCTCTTTCTTTCTTTTTCTTTCTTTTTCTTCCTTCCTTCCTTTCTCTCTCTCTCTCTTTCTTTCTTTCTAACTCTCTTTGTCTCTTTCTTTCTTTCTTTTGATGGAGTT
SE33	CE29.2_CTTT[19]TTCT[10]TT[1]CT[2]TTCT[3]CTTT[3]TTCT[2]TTTT[1]CTTC[3]CTTT[1]CT[6]CTTT[3]CTAA[1]CT[3]TTGT[1]CT[2]TTCT[3]	29.2	10		0.00929368029739777	CTCTTTCTTTCCTTCCTTTCTTTCTTTCTTTCTTTCTTTCTTTCTTTCTTTCTTTCTTTCTTTCTTTCTTTCTTTCTTTCTTTCTTTCTTTTTCTTTCTTTCTTTCTTTCTTTCTTTCTTTCTTTCTTTCTTTCTCTTTCTTTCTTTCTCTTTCTTTCTTTTTCTTTCTTTTTCTTCCTTCCTTCCTTTCTCTCTCTCTCTCTTTCTTTCTTTCTAACTCTCTTTGTCTCTTTCTTTCTTTCTTTTGACGGAGTT
SE33	CE29.2_CTTT[20]TTCT[9]TT[1]CT[2]TTCT[3]CTTT[3]TTCT[2]TTTT[1]CTTC[3]CTTT[1]CT[6]CTTT[3]CTAA[1]CT[3]TTGT[1]CT[2]TTCT[3]	29.2	1		9.293680297397769e-4	CTCTTTCTTTCCTTCCTTTCTTTCTTTCTTTCTTTCTTTCTTTCTTTCTTTCTTTCTTTCTTTCTTTCTTTCTTTCTTTCTTTCTTTCTTTCTTTTTCTTTCTTTCTTTCTTTCTTTCTTTCTTTCTTTCTTTCTCTTTCTTTCTTTCTCTTTCTTTCTTTTTCTTTCTTTTTCTTCCTTCCTTCCTTTCTCTCTCTCTCTCTTTCTTTCTTTCTAACTCTCTTTGTCTCTTTCTTTCTTTCTTTTGACGGAGTT
SE33	CE29.2_CTTT[21]CT[2]TTCT[7]TT[1]CT[2]TTCT[3]CTTT[3]TTCT[2]TTTT[1]CTTC[3]CTTT[1]CT[6]CTTT[3]CTAA[1]CT[3]TTGT[1]CT[2]TTCT[3]	29.2	1		9.293680297397769e-4	CTCTTTCTTTCCTTCCTTTCTTTCTTTCTTTCTTTCTTTCTTTCTTTCTTTCTTTCTTTCTTTCTTTCTTTCTTTCTTTCTTTCTTTCTTTCTTTCTTTCTCTTTCTTTCTTTCTTTCTTTCTTTCTTTCTTTCTCTTTCTTTCTTTCTCTTTCTTTCTTTTTCTTTCTTTTTCTTCCTTCCTTCCTTTCTCTCTCTCTCTCTTTCTTTCTTTCTAACTCTCTTTGTCTCTTTCTTTCTTTCTTTTGACGGAGTT
SE33	CE29.2_CTTT[21]TTCT[8]TT[1]CT[2]TTCT[3]CTTT[3]TTCT[2]TTTT[1]CTTC[3]CTTT[1]CT[6]CTTT[3]CTAA[1]CT[3]TTGT[1]CT[2]TTCT[3]	29.2	6		0.0055762081784386614	CTCTTTCTTTCCTTCCTTTCTTTCTTTCTTTCTTTCTTTCTTTCTTTCTTTCTTTCTTTCTTTCTTTCTTTCTTTCTTTCTTTCTTTCTTTCTTTCTTTTTCTTTCTTTCTTTCTTTCTTTCTTTCTTTCTTTCTCTTTCTTTCTTTCTCTTTCTTTCTTTTTCTTTCTTTTTCTTCCTTCCTTCCTTTCTCTCTCTCTCTCTTTCTTTCTTTCTAACTCTCTTTGTCTCTTTCTTTCTTTCTTTTGACGGAGTT
SE33	CE30.2_CTTT[15]TTCT[15]TT[1]CT[2]TTCT[3]CTTT[3]TTCT[2]TTTT[1]CTTC[3]CTTT[1]CT[6]CTTT[3]CTAA[1]CT[3]TTGT[1]CT[2]TTCT[3]	30.2	3	0.041821561338289966	0.0027881040892193307	CTCTTTCTTTCCTTCCTTTCTTTCTTTCTTTCTTTCTTTCTTTCTTTCTTTCTTTCTTTCTTTCTTTCTTTCTTTTTCTTTCTTTCTTTCTTTCTTTCTTTCTTTCTTTCTTTCTTTCTTTCTTTCTTTCTTTCTTTCTCTTTCTTTCTTTCTCTTTCTTTCTTTTTCTTTCTTTTTCTTCCTTCCTTCCTTTCTCTCTCTCTCTCTTTCTTTCTTTCTAACTCTCTTTGTCTCTTTCTTTCTTTCTTTTGACGGAGTT
SE33	CE30.2_CTTT[16]TTCT[14]TT[1]CT[2]TTCT[3]CTTT[3]TTCT[2]TTTT[1]CTTC[3]CTTT[1]CT[6]CTTT[3]CTAA[1]CT[3]TTGT[1]CT[2]TTCT[3]	30.2	8		0.007434944237918215	CTCTTTCTTTCCTTCCTTTCTTTCTTTCTTTCTTTCTTTCTTTCTTTCTTTCTTTCTTTCTTTCTTTCTTTCTTTCTTTTTCTTTCTTTCTTTCTTTCTTTCTTTCTTTCTTTCTTTCTTTCTTTCTTTCTTTCTTTCTCTTTCTTTCTTTCTCTTTCTTTCTTTTTCTTTCTTTTTCTTCCTTCCTTCCTTTCTCTCTCTCTCTCTTTCTTTCTTTCTAACTCTCTTTGTCTCTTTCTTTCTTTCTTTTGACGGAGTT
SE33	CE30.2_CTTT[17]CT[2]TTCT[12]TT[1]CT[2]TTCT[3]CTTT[3]TTCT[2]TTTT[1]CTTC[3]CTTT[1]CT[6]CTTT[3]CTAA[1]CT[3]TTGT[1]CT[2]TTCT[3]	30.2	1		9.293680297397769e-4	CTCTTTCTTTCCTTCCTTTCTTTCTTTCTTTCTTTCTTTCTTTCTTTCTTTCTTTCTTTCTTTCTTTCTTTCTTTCTTTCTTTCTCTTTCTTTCTTTCTTTCTTTCTTTCTTTCTTTCTTTCTTTCTTTCTTTCTTTCTCTTTCTTTCTTTCTCTTTCTTTCTTTTTCTTTCTTTTTCTTCCTTCCTTCCTTTCTCTCTCTCTCTCTTTCTTTCTTTCTAACTCTCTTTGTCTCTTTCTTTCTTTCTTTTGACGGAGTT
SE33	CE30.2_CTTT[17]TTCT[13]TT[1]CT[2]TTCT[3]CTTT[3]TTCT[2]TTTT[1]CTTC[3]CTTT[1]CT[6]CTTT[3]CTAA[1]CT[3]TTGT[1]CT[2]TTCT[3]	30.2	11		0.010223048327137546	CTCTTTCTTTCCTTCCTTTCTTTCTTTCTTTCTTTCTTTCTTTCTTTCTTTCTTTCTTTCTTTCTTTCTTTCTTTCTTTCTTTTTCTTTCTTTCTTTCTTTCTTTCTTTCTTTCTTTCTTTCTTTCTTTCTTTCTTTCTCTTTCTTTCTTTCTCTTTCTTTCTTTTTCTTTCTTTTTCTTCCTTCCTTCCTTTCTCTCTCTCTCTCTTTCTTTCTTTCTAACTCTCTTTGTCTCTTTCTTTCTTTCTTTTGACGGAGTT
SE33	CE30.2_CTTT[18]TTCT[12]TT[1]CT[2]TTCT[3]CTTT[3]TTCT[2]TTTT[1]CTTC[3]CTTT[1]CT[6]CTTT[3]CTAA[1]CT[3]TTGT[1]CT[2]TTCT[3]	30.2	8		0.007434944237918215	CTCTTTCTTTCCTTCCTTTCTTTCTTTCTTTCTTTCTTTCTTTCTTTCTTTCTTTCTTTCTTTCTTTCTTTCTTTCTTTCTTTCTTTTTCTTTCTTTCTTTCTTTCTTTCTTTCTTTCTTTCTTTCTTTCTTTCTTTCTCTTTCTTTCTTTCTCTTTCTTTCTTTTTCTTTCTTTTTCTTCCTTCCTTCCTTTCTCTCTCTCTCTCTTTCTTTCTTTCTAACTCTCTTTGTCTCTTTCTTTCTTTCTTTTGACGGAGTT
SE33	CE30.2_CTTT[19]TTCT[11]TT[1]CT[2]TTCT[3]CTTT[3]TTCT[2]TTTT[1]CTTC[3]CTTT[1]CT[6]CTTT[3]CTAA[1]CT[3]TTGT[1]CT[2]TTCT[3]	30.2	3		0.0027881040892193307	CTCTTTCTTTCCTTCCTTTCTTTCTTTCTTTCTTTCTTTCTTTCTTTCTTTCTTTCTTTCTTTCTTTCTTTCTTTCTTTCTTTCTTTCTTTTTCTTTCTTTCTTTCTTTCTTTCTTTCTTTCTTTCTTTCTTTCTTTCTCTTTCTTTCTTTCTCTTTCTTTCTTTTTCTTTCTTTTTCTTCCTTCCTTCCTTTCTCTCTCTCTCTCTTTCTTTCTTTCTAACTCTCTTTGTCTCTTTCTTTCTTTCTTTTGACGGAGTT
SE33	CE30.2_CTTT[20]CT[2]TTCT[9]TT[1]CT[2]TTCT[3]CTTT[3]TTCT[2]TTTT[1]CTTC[3]CTTT[1]CT[6]CTTT[3]CTAA[1]CT[3]TTGT[1]CT[2]TTCT[3]	30.2	1		9.293680297397769e-4	CTCTTTCTTTCCTTCCTTTCTTTCTTTCTTTCTTTCTTTCTTTCTTTCTTTCTTTCTTTCTTTCTTTCTTTCTTTCTTTCTTTCTTTCTTTCTTTCTCTTTCTTTCTTTCTTTCTTTCTTTCTTTCTTTCTTTCTTTCTCTTTCTTTCTTTCTCTTTCTTTCTTTTTCTTTCTTTTTCTTCCTTCCTTCCTTTCTCTCTCTCTCTCTTTCTTTCTTTCTAACTCTCTTTGTCTCTTTCTTTCTTTCTTTTGACGGAGTT
SE33	CE30.2_CTTT[20]TTCT[10]TT[1]CT[2]TTCT[3]CTTT[3]TTCT[2]TTTT[1]CTTC[3]CTTT[1]CT[6]CTTT[3]CTAA[1]CT[3]TTGT[1]CT[2]TTCT[3]	30.2	1		9.293680297397769e-4	CTCTTTCTTTCCTTCCTTTCTTTCTTTCTTTCTTTCTTTCTTTCTTTCTTTCTTTCTTTCTTTCTTTCTTTCTTTCTTTCTTTCTTTCTTTCTTTTTCTTTCTTTCTTTCTTTCTTTCTTTCTTTCTTTCTTTCTTTCTCTTTCTTTCTTTCTCTTTCTTTCTTTTTCTTTCTTTTTCTTCCTTCCTTCCTTTCTCTCTCTCTCTCTTTCTTTCTTTCTAACTCTCTTTGTCTCTTTCTTTCTTTCTTTTGACGGAGTT
SE33	CE30.2_CTTT[20]TTCT[11]TT[1]CT[2]TTCT[3]CTTT[2]TTCT[2]TTTT[1]CTTC[3]CTTT[1]CT[6]CTTT[3]CTAA[1]CT[3]TTGT[1]CT[2]TTCT[3]	30.2	1		9.293680297397769e-4	CTCTTTCTTTCCTTCCTTTCTTTCTTTCTTTCTTTCTTTCTTTCTTTCTTTCTTTCTTTCTTTCTTTCTTTCTTTCTTTCTTTCTTTCTTTCTTTTTCTTTCTTTCTTTCTTTCTTTCTTTCTTTCTTTCTTTCTTTCTTTCTCTTTCTTTCTTTCTCTTTCTTTTTCTTTCTTTTTCTTCCTTCCTTCCTTTCTCTCTCTCTCTCTTTCTTTCTTTCTAACTCTCTTTGTCTCTTTCTTTCTTTCTTTTGACGGAGTT
SE33	CE30.2_CTTT[21]CT[2]TTCT[8]TT[1]CT[2]TTCT[3]CTTT[3]TTCT[2]TTTT[1]CTTC[3]CTTT[1]CT[6]CTTT[3]CTAA[1]CT[3]TTGT[1]CT[2]TTCT[3]	30.2	1		9.293680297397769e-4	CTCTTTCTTTCCTTCCTTTCTTTCTTTCTTTCTTTCTTTCTTTCTTTCTTTCTTTCTTTCTTTCTTTCTTTCTTTCTTTCTTTCTTTCTTTCTTTCTTTCTCTTTCTTTCTTTCTTTCTTTCTTTCTTTCTTTCTTTCTCTTTCTTTCTTTCTCTTTCTTTCTTTTTCTTTCTTTTTCTTCCTTCCTTCCTTTCTCTCTCTCTCTCTTTCTTTCTTTCTAACTCTCTTTGTCTCTTTCTTTCTTTCTTTTGACGGAGTT
SE33	CE30.2_CTTT[21]TTCT[10]TT[1]CT[2]TTCT[3]CTTT[2]TTCT[2]TTTT[1]CTTC[3]CTTT[1]CT[6]CTTT[3]CTAA[1]CT[3]TTGT[1]CT[2]TTCT[3]	30.2	3		0.0027881040892193307	CTCTTTCTTTCCTTCCTTTCTTTCTTTCTTTCTTTCTTTCTTTCTTTCTTTCTTTCTTTCTTTCTTTCTTTCTTTCTTTCTTTCTTTCTTTCTTTCTTTTTCTTTCTTTCTTTCTTTCTTTCTTTCTTTCTTTCTTTCTTTCTCTTTCTTTCTTTCTCTTTCTTTTTCTTTCTTTTTCTTCCTTCCTTCCTTTCTCTCTCTCTCTCTTTCTTTCTTTCTAACTCTCTTTGTCTCTTTCTTTCTTTCTTTTGACGGAGTT
SE33	CE30.2_CTTT[21]TTCT[9]TT[1]CT[2]TTCT[3]CTTT[3]TTCT[2]TTTT[1]CTTC[3]CTTT[1]CT[6]CTTT[3]CTAA[1]CT[3]TTGT[1]CT[2]TTCT[3]	30.2	2		0.0018587360594795538	CTCTTTCTTTCCTTCCTTTCTTTCTTTCTTTCTTTCTTTCTTTCTTTCTTTCTTTCTTTCTTTCTTTCTTTCTTTCTTTCTTTCTTTCTTTCTTTCTTTTTCTTTCTTTCTTTCTTTCTTTCTTTCTTTCTTTCTTTCTCTTTCTTTCTTTCTCTTTCTTTCTTTTTCTTTCTTTTTCTTCCTTCCTTCCTTTCTCTCTCTCTCTCTTTCTTTCTTTCTAACTCTCTTTGTCTCTTTCTTTCTTTCTTTTGACGGAGTT
SE33	CE30.2_CTTT[22]TTCT[8]TT[1]CT[2]TTCT[3]CTTT[3]TTCT[2]TTTT[1]CTTC[3]CTTT[1]CT[6]CTTT[3]CTAA[1]CT[3]TTGT[1]CT[2]TTCT[3]	30.2	2		0.0018587360594795538	CTCTTTCTTTCCTTCCTTTCTTTCTTTCTTTCTTTCTTTCTTTCTTTCTTTCTTTCTTTCTTTCTTTCTTTCTTTCTTTCTTTCTTTCTTTCTTTCTTTCTTTTTCTTTCTTTCTTTCTTTCTTTCTTTCTTTCTTTCTCTTTCTTTCTTTCTCTTTCTTTCTTTTTCTTTCTTTTTCTTCCTTCCTTCCTTTCTCTCTCTCTCTCTTTCTTTCTTTCTAACTCTCTTTGTCTCTTTCTTTCTTTCTTTTGACGGAGTT
SE33	CE31.2_CTTC[2]CTTT[20]TTCT[11]TT[1]CT[2]TTCT[3]CTTT[2]TTCT[2]TTTT[1]CTTC[3]CTTT[1]CT[6]CTTT[3]CTAA[1]CT[3]TTGT[1]CT[2]TTCT[3]_-4CTTC>-	31.2	2	0.027881040892193308	0.0018587360594795538	CTCTTTCTTTCCTTCCTTCCTTTCTTTCTTTCTTTCTTTCTTTCTTTCTTTCTTTCTTTCTTTCTTTCTTTCTTTCTTTCTTTCTTTCTTTCTTTCTTTTTCTTTCTTTCTTTCTTTCTTTCTTTCTTTCTTTCTTTCTTTCTTTCTCTTTCTTTCTTTCTCTTTCTTTTTCTTTCTTTTTCTTCCTTCCTTCCTTTCTCTCTCTCTCTCTTTCTTTCTTTCTAACTCTCTTTGTCTCTTTCTTTCTTTCTTTTGACGGAGTT
SE33	CE31.2_CTTT[17]TTCT[14]TT[1]CT[2]TTCT[3]CTTT[3]TTCT[2]TTTT[1]CTTC[3]CTTT[1]CT[6]CTTT[3]CTAA[1]CT[3]TTGT[1]CT[2]TTCT[3]	31.2	7		0.006505576208178439	CTCTTTCTTTCCTTCCTTTCTTTCTTTCTTTCTTTCTTTCTTTCTTTCTTTCTTTCTTTCTTTCTTTCTTTCTTTCTTTCTTTTTCTTTCTTTCTTTCTTTCTTTCTTTCTTTCTTTCTTTCTTTCTTTCTTTCTTTCTTTCTCTTTCTTTCTTTCTCTTTCTTTCTTTTTCTTTCTTTTTCTTCCTTCCTTCCTTTCTCTCTCTCTCTCTTTCTTTCTTTCTAACTCTCTTTGTCTCTTTCTTTCTTTCTTTTGACGGAGTT
SE33	CE31.2_CTTT[18]TTCT[13]TT[1]CT[2]TTCT[3]CTTT[3]TTCT[2]TTTT[1]CTTC[3]CTTT[1]CT[6]CTTT[3]CTAA[1]CT[3]TTGT[1]CT[2]TTCT[3]	31.2	9		0.008364312267657992	CTCTTTCTTTCCTTCCTTTCTTTCTTTCTTTCTTTCTTTCTTTCTTTCTTTCTTTCTTTCTTTCTTTCTTTCTTTCTTTCTTTCTTTTTCTTTCTTTCTTTCTTTCTTTCTTTCTTTCTTTCTTTCTTTCTTTCTTTCTTTCTCTTTCTTTCTTTCTCTTTCTTTCTTTTTCTTTCTTTTTCTTCCTTCCTTCCTTTCTCTCTCTCTCTCTTTCTTTCTTTCTAACTCTCTTTGTCTCTTTCTTTCTTTCTTTTGACGGAGTT
SE33	CE31.2_CTTT[19]TTCT[12]TT[1]CT[2]TTCT[3]CTTT[3]TTCT[2]TTTT[1]CTTC[3]CTTT[1]CT[6]CTTT[3]CTAA[1]CT[3]TTGT[1]CT[2]TTCT[3]	31.2	3		0.0027881040892193307	CTCTTTCTTTCCTTCCTTTCTTTCTTTCTTTCTTTCTTTCTTTCTTTCTTTCTTTCTTTCTTTCTTTCTTTCTTTCTTTCTTTCTTTCTTTTTCTTTCTTTCTTTCTTTCTTTCTTTCTTTCTTTCTTTCTTTCTTTCTTTCTCTTTCTTTCTTTCTCTTTCTTTCTTTTTCTTTCTTTTTCTTCCTTCCTTCCTTTCTCTCTCTCTCTCTTTCTTTCTTTCTAACTCTCTTTGTCTCTTTCTTTCTTTCTTTTGACGGAGTT
SE33	CE31.2_CTTT[20]TTCT[11]TT[1]CT[2]TTCT[3]CTTT[3]TTCT[2]TTTT[1]CTTC[3]CTTT[1]CT[6]CTTT[3]CTAA[1]CT[3]TTGT[1]CT[2]TTCT[3]	31.2	2		0.0018587360594795538	CTCTTTCTTTCCTTCCTTTCTTTCTTTCTTTCTTTCTTTCTTTCTTTCTTTCTTTCTTTCTTTCTTTCTTTCTTTCTTTCTTTCTTTCTTTCTTTTTCTTTCTTTCTTTCTTTCTTTCTTTCTTTCTTTCTTTCTTTCTTTCTCTTTCTTTCTTTCTCTTTCTTTCTTTTTCTTTCTTTTTCTTCCTTCCTTCCTTTCTCTCTCTCTCTCTTTCTTTCTTTCTAACTCTCTTTGTCTCTTTCTTTCTTTCTTTTGACGGAGTT
SE33	CE31.2_CTTT[21]TTCT[11]TT[1]CT[2]TTCT[3]CTTT[2]TTCT[2]TTTT[1]CTTC[3]CTTT[1]CT[6]CTTT[3]CTAA[1]CT[3]TTGT[1]CT[2]TTCT[3]	31.2	1		9.293680297397769e-4	CTCTTTCTTTCCTTCCTTTCTTTCTTTCTTTCTTTCTTTCTTTCTTTCTTTCTTTCTTTCTTTCTTTCTTTCTTTCTTTCTTTCTTTCTTTCTTTCTTTTTCTTTCTTTCTTTCTTTCTTTCTTTCTTTCTTTCTTTCTTTCTTTCTCTTTCTTTCTTTCTCTTTCTTTTTCTTTCTTTTTCTTCCTTCCTTCCTTTCTCTCTCTCTCTCTTTCTTTCTTTCTAACTCTCTTTGTCTCTTTCTTTCTTTCTTTTGACGGAGTT
SE33	CE31.2_CTTT[22]TTCT[10]TT[1]CT[2]TTCT[3]CTTT[2]TTCT[2]TTTT[1]CTTC[3]CTTT[1]CT[6]CTTT[3]CTAA[1]CT[3]TTGT[1]CT[2]TTCT[3]	31.2	1		9.293680297397769e-4	CTCTTTCTTTCCTTCCTTTCTTTCTTTCTTTCTTTCTTTCTTTCTTTCTTTCTTTCTTTCTTTCTTTCTTTCTTTCTTTCTTTCTTTCTTTCTTTCTTTCTTTTTCTTTCTTTCTTTCTTTCTTTCTTTCTTTCTTTCTTTCTTTCTCTTTCTTTCTTTCTCTTTCTTTTTCTTTCTTTTTCTTCCTTCCTTCCTTTCTCTCTCTCTCTCTTTCTTTCTTTCTAACTCTCTTTGTCTCTTTCTTTCTTTCTTTTGACGGAGTT
SE33	CE31.2_CTTT[22]TTCT[9]TT[1]CT[2]TTCT[3]CTTT[3]TTCT[2]TTTT[1]CTTC[3]CTTT[1]CT[6]CTTT[3]CTAA[1]CT[3]TTGT[1]CT[2]TTCT[3]	31.2	1		9.293680297397769e-4	CTCTTTCTTTCCTTCCTTTCTTTCTTTCTTTCTTTCTTTCTTTCTTTCTTTCTTTCTTTCTTTCTTTCTTTCTTTCTTTCTTTCTTTCTTTCTTTCTTTCTTTTTCTTTCTTTCTTTCTTTCTTTCTTTCTTTCTTTCTTTCTCTTTCTTTCTTTCTCTTTCTTTCTTTTTCTTTCTTTTTCTTCCTTCCTTCCTTTCTCTCTCTCTCTCTTTCTTTCTTTCTAACTCTCTTTGTCTCTTTCTTTCTTTCTTTTGACGGAGTT
SE33	CE31.2_CTTT[23]TTCT[8]TT[1]CT[2]TTCT[3]CTTT[3]TTCT[2]TTTT[1]CTTC[3]CTTT[1]CT[6]CTTT[3]CTAA[1]CT[3]TTGT[1]CT[2]TTCT[3]	31.2	2		0.0018587360594795538	CTCTTTCTTTCCTTCCTTTCTTTCTTTCTTTCTTTCTTTCTTTCTTTCTTTCTTTCTTTCTTTCTTTCTTTCTTTCTTTCTTTCTTTCTTTCTTTCTTTCTTTCTTTTTCTTTCTTTCTTTCTTTCTTTCTTTCTTTCTTTCTCTTTCTTTCTTTCTCTTTCTTTCTTTTTCTTTCTTTTTCTTCCTTCCTTCCTTTCTCTCTCTCTCTCTTTCTTTCTTTCTAACTCTCTTTGTCTCTTTCTTTCTTTCTTTTGACGGAGTT
SE33	CE31.2_TTCT[20]TTTT[1]CTTT[11]CT[2]TTCT[3]CTTT[3]TTCT[2]TTTT[1]CTTC[3]CTTT[1]CT[6]CTTT[3]CTAA[1]CT[3]TTGT[1]CT[2]TTCT[3]_-2TC>-	31.2	2		0.0018587360594795538	CTCTTTCTTTCCTTTCTTTCTTTCTTTCTTTCTTTCTTTCTTTCTTTCTTTCTTTCTTTCTTTCTTTCTTTCTTTCTTTCTTTCTTTCTTTCTTTTTCTTTCTTTCTTTCTTTCTTTCTTTCTTTCTTTCTTTCTTTCTTTCTCTTTCTTTCTTTCTCTTTCTTTCTTTTTCTTTCTTTTTCTTCCTTCCTTCCTTTCTCTCTCTCTCTCTTTCTTTCTTTCTAACTCTCTTTGTCTCTTTCTTTCTTTCTTTTGACGGAGTT
SE33	CE32_CTTT[10]TTCT[10]TTTT[1]CTTT[11]CT[2]TTCT[3]CTTT[3]TTCT[2]TTTT[1]CTTC[3]CTTT[1]CT[6]CTTT[3]CTAA[1]CT[3]TTGT[1]CT[2]TTCT[3]	32	1	0.0018587360594795538	9.293680297397769e-4	CTCTTTCTTTCCTTCCTTTCTTTCTTTCTTTCTTTCTTTCTTTCTTTCTTTCTTTTTCTTTCTTTCTTTCTTTCTTTCTTTCTTTCTTTCTTTCTTTTTCTTTCTTTCTTTCTTTCTTTCTTTCTTTCTTTCTTTCTTTCTTTCTCTTTCTTTCTTTCTCTTTCTTTCTTTTTCTTTCTTTTTCTTCCTTCCTTCCTTTCTCTCTCTCTCTCTTTCTTTCTTTCTAACTCTCTTTGTCTCTTTCTTTCTTTCTTTTGACGGAGTT
SE33	CE32_CTTT[10]TTCT[9]TTTT[1]CTTT[12]CT[2]TTCT[3]CTTT[3]TTCT[2]TTTT[1]CTTC[3]CTTT[1]CT[6]CTTT[3]CTAA[1]CT[3]TTGT[1]CT[2]TTCT[3]	32	1		9.293680297397769e-4	CTCTTTCTTTCCTTCCTTTCTTTCTTTCTTTCTTTCTTTCTTTCTTTCTTTCTTTTTCTTTCTTTCTTTCTTTCTTTCTTTCTTTCTTTCTTTTTCTTTCTTTCTTTCTTTCTTTCTTTCTTTCTTTCTTTCTTTCTTTCTTTCTCTTTCTTTCTTTCTCTTTCTTTCTTTTTCTTTCTTTTTCTTCCTTCCTTCCTTTCTCTCTCTCTCTCTTTCTTTCTTTCTAACTCTCTTTGTCTCTTTCTTTCTTTCTTTTGACGGAGTT
SE33	CE32.2_CTTT[17]TTCT[15]TT[1]CT[2]TTCT[3]CTTT[3]TTCT[2]TTTT[1]CTTC[3]CTTT[1]CT[6]CTTT[3]CTAA[1]CT[3]TTGT[1]CT[2]TTCT[3]	32.2	1	0.0055762081784386614	9.293680297397769e-4	CTCTTTCTTTCCTTCCTTTCTTTCTTTCTTTCTTTCTTTCTTTCTTTCTTTCTTTCTTTCTTTCTTTCTTTCTTTCTTTCTTTTTCTTTCTTTCTTTCTTTCTTTCTTTCTTTCTTTCTTTCTTTCTTTCTTTCTTTCTTTCTTTCTCTTTCTTTCTTTCTCTTTCTTTCTTTTTCTTTCTTTTTCTTCCTTCCTTCCTTTCTCTCTCTCTCTCTTTCTTTCTTTCTAACTCTCTTTGTCTCTTTCTTTCTTTCTTTTGACGGAGTT
SE33	CE32.2_CTTT[21]TTCT[11]TT[1]CT[2]TTCT[3]CTTT[3]TTCT[2]TTTT[1]CTTC[3]CTTT[1]CT[6]CTTT[3]CTAA[1]CT[3]TTGT[1]CT[2]TTCT[3]	32.2	1		9.293680297397769e-4	CTCTTTCTTTCCTTCCTTTCTTTCTTTCTTTCTTTCTTTCTTTCTTTCTTTCTTTCTTTCTTTCTTTCTTTCTTTCTTTCTTTCTTTCTTTCTTTCTTTTTCTTTCTTTCTTTCTTTCTTTCTTTCTTTCTTTCTTTCTTTCTTTCTCTTTCTTTCTTTCTCTTTCTTTCTTTTTCTTTCTTTTTCTTCCTTCCTTCCTTTCTCTCTCTCTCTCTTTCTTTCTTTCTAACTCTCTTTGTCTCTTTCTTTCTTTCTTTTGACGGAGTT
SE33	CE32.2_CTTT[22]TTCT[11]TT[1]CT[2]TTCT[3]CTTT[2]TTCT[2]TTTT[1]CTTC[3]CTTT[1]CT[6]CTTT[3]CTAA[1]CT[3]TTGT[1]CT[2]TTCT[3]	32.2	3		0.0027881040892193307	CTCTTTCTTTCCTTCCTTTCTTTCTTTCTTTCTTTCTTTCTTTCTTTCTTTCTTTCTTTCTTTCTTTCTTTCTTTCTTTCTTTCTTTCTTTCTTTCTTTCTTTTTCTTTCTTTCTTTCTTTCTTTCTTTCTTTCTTTCTTTCTTTCTTTCTCTTTCTTTCTTTCTCTTTCTTTTTCTTTCTTTTTCTTCCTTCCTTCCTTTCTCTCTCTCTCTCTTTCTTTCTTTCTAACTCTCTTTGTCTCTTTCTTTCTTTCTTTTGACGGAGTT
SE33	CE32.2_CTTT[23]TTCT[9]TT[1]CT[2]TTCT[3]CTTT[3]TTCT[2]TTTT[1]CTTC[3]CTTT[1]CT[6]CTTT[3]CTAA[1]CT[3]TTGT[1]CT[2]TTCT[3]	32.2	1		9.293680297397769e-4	CTCTTTCTTTCCTTCCTTTCTTTCTTTCTTTCTTTCTTTCTTTCTTTCTTTCTTTCTTTCTTTCTTTCTTTCTTTCTTTCTTTCTTTCTTTCTTTCTTTCTTTCTTTTTCTTTCTTTCTTTCTTTCTTTCTTTCTTTCTTTCTTTCTCTTTCTTTCTTTCTCTTTCTTTCTTTTTCTTTCTTTTTCTTCCTTCCTTCCTTTCTCTCTCTCTCTCTTTCTTTCTTTCTAACTCTCTTTGTCTCTTTCTTTCTTTCTTTTGACGGAGTT
SE33	CE33_CTTT[10]TTCT[10]TTTT[1]CTTT[12]CT[2]TTCT[3]CTTT[3]TTCT[2]TTTT[1]CTTC[3]CTTT[1]CT[6]CTTT[3]CTAA[1]CT[3]TTGT[1]CT[2]TTCT[3]	33	1	0.004646840148698885	9.293680297397769e-4	CTCTTTCTTTCCTTCCTTTCTTTCTTTCTTTCTTTCTTTCTTTCTTTCTTTCTTTTTCTTTCTTTCTTTCTTTCTTTCTTTCTTTCTTTCTTTCTTTTTCTTTCTTTCTTTCTTTCTTTCTTTCTTTCTTTCTTTCTTTCTTTCTTTCTCTTTCTTTCTTTCTCTTTCTTTCTTTTTCTTTCTTTTTCTTCCTTCCTTCCTTTCTCTCTCTCTCTCTTTCTTTCTTTCTAACTCTCTTTGTCTCTTTCTTTCTTTCTTTTGACGGAGTT
SE33	CE33_CTTT[10]TTCT[11]TTTT[1]CTTT[11]CT[2]TTCT[3]CTTT[3]TTCT[2]TTTT[1]CTTC[3]CTTT[1]CT[6]CTTT[3]CTAA[1]CT[3]TTGT[1]CT[2]TTCT[3]	33	1		9.293680297397769e-4	CTCTTTCTTTCCTTCCTTTCTTTCTTTCTTTCTTTCTTTCTTTCTTTCTTTCTTTTTCTTTCTTTCTTTCTTTCTTTCTTTCTTTCTTTCTTTCTTTCTTTTTCTTTCTTTCTTTCTTTCTTTCTTTCTTTCTTTCTTTCTTTCTTTCTCTTTCTTTCTTTCTCTTTCTTTCTTTTTCTTTCTTTTTCTTCCTTCCTTCCTTTCTCTCTCTCTCTCTTTCTTTCTTTCTAACTCTCTTTGTCTCTTTCTTTCTTTCTTTTGACGGAGTT
SE33	CE33_CTTT[10]TTCT[12]TTTT[1]CTTT[10]CT[2]TTCT[3]CTTT[3]TTCT[2]TTTT[1]CTTC[3]CTTT[1]CT[6]CTTT[3]CTAA[1]CT[3]TTGT[1]CT[2]TTCT[3]	33	2		0.0018587360594795538	CTCTTTCTTTCCTTCCTTTCTTTCTTTCTTTCTTTCTTTCTTTCTTTCTTTCTTTTTCTTTCTTTCTTTCTTTCTTTCTTTCTTTCTTTCTTTCTTTCTTTCTTTTTCTTTCTTTCTTTCTTTCTTTCTTTCTTTCTTTCTTTCTTTCTCTTTCTTTCTTTCTCTTTCTTTCTTTTTCTTTCTTTTTCTTCCTTCCTTCCTTTCTCTCTCTCTCTCTTTCTTTCTTTCTAACTCTCTTTGTCTCTTTCTTTCTTTCTTTTGACGGAGTT
SE33	CE33_CTTT[10]TTCT[13]TTTT[1]CTTT[9]CT[2]TTCT[3]CTTT[3]TTCT[2]TTTT[1]CTTC[3]CTTT[1]CT[6]CTTT[3]CTAA[1]CT[3]TTGT[1]CT[2]TTCT[3]	33	1		9.293680297397769e-4	CTCTTTCTTTCCTTCCTTTCTTTCTTTCTTTCTTTCTTTCTTTCTTTCTTTCTTTTTCTTTCTTTCTTTCTTTCTTTCTTTCTTTCTTTCTTTCTTTCTTTCTTTCTTTTTCTTTCTTTCTTTCTTTCTTTCTTTCTTTCTTTCTTTCTCTTTCTTTCTTTCTCTTTCTTTCTTTTTCTTTCTTTTTCTTCCTTCCTTCCTTTCTCTCTCTCTCTCTTTCTTTCTTTCTAACTCTCTTTGTCTCTTTCTTTCTTTCTTTTGACGGAGTT
SE33	CE33.2_CTTT[19]TTCT[14]TT[1]CT[2]TTCT[3]CTTT[3]TTCT[2]TTTT[1]CTTC[3]CTTT[1]CT[6]CTTT[3]CTAA[1]CT[3]TTGT[1]CT[2]TTCT[3]	33.2	1	0.0055762081784386614	9.293680297397769e-4	CTCTTTCTTTCCTTCCTTTCTTTCTTTCTTTCTTTCTTTCTTTCTTTCTTTCTTTCTTTCTTTCTTTCTTTCTTTCTTTCTTTCTTTCTTTTTCTTTCTTTCTTTCTTTCTTTCTTTCTTTCTTTCTTTCTTTCTTTCTTTCTTTCTTTCTCTTTCTTTCTTTCTCTTTCTTTCTTTTTCTTTCTTTTTCTTCCTTCCTTCCTTTCTCTCTCTCTCTCTTTCTTTCTTTCTAACTCTCTTTGTCTCTTTCTTTCTTTCTTTTGACGGAGTT
SE33	CE33.2_CTTT[20]TTCT[13]TT[1]CT[2]TTCT[3]CTTT[3]TTCT[2]TTTT[1]CTTC[3]CTTT[1]CT[6]CTTT[3]CTAA[1]CT[3]TTGT[1]CT[2]TTCT[3]	33.2	1		9.293680297397769e-4	CTCTTTCTTTCCTTCCTTTCTTTCTTTCTTTCTTTCTTTCTTTCTTTCTTTCTTTCTTTCTTTCTTTCTTTCTTTCTTTCTTTCTTTCTTTCTTTTTCTTTCTTTCTTTCTTTCTTTCTTTCTTTCTTTCTTTCTTTCTTTCTTTCTTTCTCTTTCTTTCTTTCTCTTTCTTTCTTTTTCTTTCTTTTTCTTCCTTCCTTCCTTTCTCTCTCTCTCTCTTTCTTTCTTTCTAACTCTCTTTGTCTCTTTCTTTCTTTCTTTTGACGGAGTT
SE33	CE33.2_CTTT[21]TTCT[12]TT[1]CT[2]TTCT[3]CTTT[3]TTCT[2]TTTT[1]CTTC[3]CTTT[1]CT[6]CTTT[3]CTAA[1]CT[3]TTGT[1]CT[2]TTCT[3]	33.2	2		0.0018587360594795538	CTCTTTCTTTCCTTCCTTTCTTTCTTTCTTTCTTTCTTTCTTTCTTTCTTTCTTTCTTTCTTTCTTTCTTTCTTTCTTTCTTTCTTTCTTTCTTTCTTTTTCTTTCTTTCTTTCTTTCTTTCTTTCTTTCTTTCTTTCTTTCTTTCTTTCTCTTTCTTTCTTTCTCTTTCTTTCTTTTTCTTTCTTTTTCTTCCTTCCTTCCTTTCTCTCTCTCTCTCTTTCTTTCTTTCTAACTCTCTTTGTCTCTTTCTTTCTTTCTTTTGACGGAGTT
SE33	CE33.2_CTTT[22]TTCT[11]TT[1]CT[2]TTCT[3]CTTT[3]TTCT[2]TTTT[1]CTTC[3]CTTT[1]CT[6]CTTT[3]CTAA[1]CT[3]TTGT[1]CT[2]TTCT[3]	33.2	1		9.293680297397769e-4	CTCTTTCTTTCCTTCCTTTCTTTCTTTCTTTCTTTCTTTCTTTCTTTCTTTCTTTCTTTCTTTCTTTCTTTCTTTCTTTCTTTCTTTCTTTCTTTCTTTCTTTTTCTTTCTTTCTTTCTTTCTTTCTTTCTTTCTTTCTTTCTTTCTTTCTCTTTCTTTCTTTCTCTTTCTTTCTTTTTCTTTCTTTTTCTTCCTTCCTTCCTTTCTCTCTCTCTCTCTTTCTTTCTTTCTAACTCTCTTTGTCTCTTTCTTTCTTTCTTTTGACGGAGTT
SE33	CE33.2_CTTT[24]TTCT[10]TT[1]CT[2]TTCT[3]CTTT[2]TTCT[2]TTTT[1]CTTC[3]CTTT[1]CT[6]CTTT[3]CTAA[1]CT[3]TTGT[1]CT[2]TTCT[3]	33.2	1		9.293680297397769e-4	CTCTTTCTTTCCTTCCTTTCTTTCTTTCTTTCTTTCTTTCTTTCTTTCTTTCTTTCTTTCTTTCTTTCTTTCTTTCTTTCTTTCTTTCTTTCTTTCTTTCTTTCTTTCTTTTTCTTTCTTTCTTTCTTTCTTTCTTTCTTTCTTTCTTTCTTTCTCTTTCTTTCTTTCTCTTTCTTTTTCTTTCTTTTTCTTCCTTCCTTCCTTTCTCTCTCTCTCTCTTTCTTTCTTTCTAACTCTCTTTGTCTCTTTCTTTCTTTCTTTTGACGGAGTT
SE33	CE34_CTTT[10]TTCT[13]TTTT[1]CTTT[10]CT[2]TTCT[3]CTTT[3]TTCT[2]TTTT[1]CTTC[3]CTTT[1]CT[6]CTTT[3]CTAA[1]CT[3]TTGT[1]CT[2]TTCT[3]	34	3	0.004646840148698885	0.0027881040892193307	CTCTTTCTTTCCTTCCTTTCTTTCTTTCTTTCTTTCTTTCTTTCTTTCTTTCTTTTTCTTTCTTTCTTTCTTTCTTTCTTTCTTTCTTTCTTTCTTTCTTTCTTTCTTTTTCTTTCTTTCTTTCTTTCTTTCTTTCTTTCTTTCTTTCTTTCTCTTTCTTTCTTTCTCTTTCTTTCTTTTTCTTTCTTTTTCTTCCTTCCTTCCTTTCTCTCTCTCTCTCTTTCTTTCTTTCTAACTCTCTTTGTCTCTTTCTTTCTTTCTTTTGACGGAGTT
SE33	CE34_CTTT[11]TTCT[12]TTTT[1]CTTT[10]CT[2]TTCT[3]CTTT[3]TTCT[2]TTTT[1]CTTC[3]CTTT[1]CT[6]CTTT[3]CTAA[1]CT[3]TTGT[1]CT[2]TTCT[3]	34	1		9.293680297397769e-4	CTCTTTCTTTCCTTCCTTTCTTTCTTTCTTTCTTTCTTTCTTTCTTTCTTTCTTTCTTTTTCTTTCTTTCTTTCTTTCTTTCTTTCTTTCTTTCTTTCTTTCTTTCTTTTTCTTTCTTTCTTTCTTTCTTTCTTTCTTTCTTTCTTTCTTTCTCTTTCTTTCTTTCTCTTTCTTTCTTTTTCTTTCTTTTTCTTCCTTCCTTCCTTTCTCTCTCTCTCTCTTTCTTTCTTTCTAACTCTCTTTGTCTCTTTCTTTCTTTCTTTTGACGGAGTT
SE33	CE34_CTTT[11]TTCT[13]TTTT[1]CTTT[9]CT[2]TTCT[3]CTTT[3]TTCT[2]TTTT[1]CTTC[3]CTTT[1]CT[6]CTTT[3]CTAA[1]CT[3]TTGT[1]CT[2]TTCT[3]	34	1		9.293680297397769e-4	CTCTTTCTTTCCTTCCTTTCTTTCTTTCTTTCTTTCTTTCTTTCTTTCTTTCTTTCTTTTTCTTTCTTTCTTTCTTTCTTTCTTTCTTTCTTTCTTTCTTTCTTTCTTTCTTTTTCTTTCTTTCTTTCTTTCTTTCTTTCTTTCTTTCTTTCTCTTTCTTTCTTTCTCTTTCTTTCTTTTTCTTTCTTTTTCTTCCTTCCTTCCTTTCTCTCTCTCTCTCTTTCTTTCTTTCTAACTCTCTTTGTCTCTTTCTTTCTTTCTTTTGACGGAGTT
SE33	CE34.2_CTTT[21]TTCT[13]TT[1]CT[2]TTCT[3]CTTT[3]TTCT[2]TTTT[1]CTTC[3]CTTT[1]CT[6]CTTT[3]CTAA[1]CT[3]TTGT[1]CT[2]TTCT[3]	34.2	2	0.0018587360594795538	0.0018587360594795538	CTCTTTCTTTCCTTCCTTTCTTTCTTTCTTTCTTTCTTTCTTTCTTTCTTTCTTTCTTTCTTTCTTTCTTTCTTTCTTTCTTTCTTTCTTTCTTTCTTTTTCTTTCTTTCTTTCTTTCTTTCTTTCTTTCTTTCTTTCTTTCTTTCTTTCTTTCTCTTTCTTTCTTTCTCTTTCTTTCTTTTTCTTTCTTTTTCTTCCTTCCTTCCTTTCTCTCTCTCTCTCTTTCTTTCTTTCTAACTCTCTTTGTCTCTTTCTTTCTTTCTTTTGACGGAGTT
TH01	CE5_TGAA[5]	5	3	0.0027881040892193307	0.0027881040892193307	TGCAGGTCACAGGGAACACAGACTCCATGGTGAATGAATGAATGAATGAATGAGGGAAATAAGG
TH01	CE6_TGAA[6]	6	233	0.21654275092936803	0.21654275092936803	TGCAGGTCACAGGGAACACAGACTCCATGGTGAATGAATGAATGAATGAATGAATGAGGGAAATAAGG
TH01	CE7_TGAA[7]	7	192	0.17843866171003717	0.17843866171003717	TGCAGGTCACAGGGAACACAGACTCCATGGTGAATGAATGAATGAATGAATGAATGAATGAGGGAAATAAGG
TH01	CE8_TGAA[8]	8	101	0.09386617100371747	0.09386617100371747	TGCAGGTCACAGGGAACACAGACTCCATGGTGAATGAATGAATGAATGAATGAATGAATGAATGAGGGAAATAAGG
TH01	CE9_TGAA[9]	9	138	0.12825278810408922	0.12825278810408922	TGCAGGTCACAGGGAACACAGACTCCATGGTGAATGAATGAATGAATGAATGAATGAATGAATGAATGAGGGAAATAAGG
TH01	CE9.3_TGAA[6]TGA[1]TGAA[3]	9.3	397	0.36895910780669144	0.36895910780669144	TGCAGGTCACAGGGAACACAGACTCCATGGTGAATGAATGAATGAATGAATGAATGATGAATGAATGAATGAGGGAAATAAGG
TH01	CE10_TGAA[10]	10	12	0.011152416356877323	0.011152416356877323	TGCAGGTCACAGGGAACACAGACTCCATGGTGAATGAATGAATGAATGAATGAATGAATGAATGAATGAATGAGGGAAATAAGG
TPOX	CE7_TGAA[7]	7	1	9.293680297397769e-4	9.293680297397769e-4	AATGAATGAATGAATGAATGAATGAATGTTTGG
TPOX	CE8_TGAA[8]	8	584	0.5427509293680297	0.5427509293680297	AATGAATGAATGAATGAATGAATGAATGAATGTTTGG
TPOX	CE9_TGAA[9]	9	106	0.09851301115241635	0.09851301115241635	AATGAATGAATGAATGAATGAATGAATGAATGAATGTTTGG
TPOX	CE10_TGAA[10]	10	69	0.06412639405204461	0.06412639405204461	AATGAATGAATGAATGAATGAATGAATGAATGAATGAATGTTTGG
TPOX	CE11_TGAA[11]	11	279	0.25929368029739774	0.25929368029739774	AATGAATGAATGAATGAATGAATGAATGAATGAATGAATGAATGTTTGG
TPOX	CE12_TGAA[12]	12	37	0.03438661710037175	0.03438661710037175	AATGAATGAATGAATGAATGAATGAATGAATGAATGAATGAATGAATGTTTGG
vWA	CE13_GGAT[3]AGAT[1]GGAT[1]AGAT[8]AGAC[3]AGAT[2]	13	3	0.0027881040892193307	0.0027881040892193307	AATACATAGGATGGATGGATAGATGGATAGATAGATAGATAGATAGATAGATAGATAGATAGACAGACAGACAGATAGATCAAT
vWA	CE14_GGAT[3]AGAT[1]GGAT[1]AGAT[8]AGAC[4]AGAT[2]	14	5	0.08643122676579926	0.004646840148698885	AATACATAGGATGGATGGATAGATGGATAGATAGATAGATAGATAGATAGATAGATAGATAGACAGACAGACAGACAGATAGATCAAT
vWA	CE14_GGAT[3]AGAT[1]GGAT[1]AGAT[9]AGAC[3]AGAT[2]	14	15		0.013940520446096654	AATACATAGGATGGATGGATAGATGGATAGATAGATAGATAGATAGATAGATAGATAGATAGATAGACAGACAGACAGATAGATCAAT
vWA	CE14_GGAT[5]AGAT[3]GGAT[1]AGAT[2]AGAC[4]AGAT[1]AGAC[1]AGAT[2]	14	73		0.06784386617100371	AATACATAGGATGGATGGATGGATGGATAGATAGATAGATGGATAGATAGATAGACAGACAGACAGACAGATAGACAGATAGATCAAT
vWA	CE15_GGAT[3]AGAT[1]GGAT[1]AGAT[10]AGAC[3]AGAT[2]	15	78	0.09944237918215613	0.0724907063197026	AATACATAGGATGGATGGATAGATGGATAGATAGATAGATAGATAGATAGATAGATAGATAGATAGATAGACAGACAGACAGATAGATCAAT
vWA	CE15_GGAT[3]AGAT[1]GGAT[1]AGAT[9]AGAC[4]AGAT[2]	15	24		0.022304832713754646	AATACATAGGATGGATGGATAGATGGATAGATAGATAGATAGATAGATAGATAGATAGATAGATAGACAGACAGACAGACAGATAGATCAAT
vWA	CE15_GGAT[6]AGAT[3]GGAT[1]AGAT[2]AGAC[4]AGAT[1]AGAC[1]AGAT[2]	15	5		0.004646840148698885	AATACATAGGATGGATGGATGGATGGATGGATAGATAGATAGATGGATAGATAGATAGACAGACAGACAGACAGATAGACAGATAGATCAAT
vWA	CE16_GGAT[3]AGAT[1]GGAT[1]AGAT[10]AGAC[4]AGAT[2]	16	186	0.20446096654275092	0.17286245353159851	AATACATAGGATGGATGGATAGATGGATAGATAGATAGATAGATAGATAGATAGATAGATAGATAGATAGACAGACAGACAGACAGATAGATCAAT
vWA	CE16_GGAT[3]AGAT[1]GGAT[1]AGAT[11]AGAC[3]AGAT[2]	16	33		0.03066914498141264	AATACATAGGATGGATGGATAGATGGATAGATAGATAGATAGATAGATAGATAGATAGATAGATAGATAGATAGACAGACAGACAGATAGATCAAT
vWA	CE16_GGAT[3]AGAT[1]GGAT[1]AGAT[9]AGAC[5]AGAT[2]	16	1		9.293680297397769e-4	AATACATAGGATGGATGGATAGATGGATAGATAGATAGATAGATAGATAGATAGATAGATAGATAGACAGACAGACAGACAGACAGATAGATCAAT
vWA	CE17_GGAT[3]AGAT[1]GGAT[1]AGAT[11]AGAC[4]AGAT[2]	17	287	0.28345724907063197	0.266728624535316	AATACATAGGATGGATGGATAGATGGATAGATAGATAGATAGATAGATAGATAGATAGATAGATAGATAGATAGACAGACAGACAGACAGATAGATCAAT
vWA	CE17_GGAT[3]AGAT[1]GGAT[1]AGAT[12]AGAC[3]AGAT[2]	17	17		0.015799256505576207	AATACATAGGATGGATGGATAGATGGATAGATAGATAGATAGATAGATAGATAGATAGATAGATAGATAGATAGATAGACAGACAGACAGATAGATCAAT
vWA	CE17_GGAT[3]AGAT[1]GGAT[1]AGAT[4]AGAC[1]AGAT[6]AGAC[4]AGAT[2]	17	1		9.293680297397769e-4	AATACATAGGATGGATGGATAGATGGATAGATAGATAGATAGATAGACAGATAGATAGATAGATAGATAGATAGACAGACAGACAGACAGATAGATCAAT
vWA	CE18_GGAT[3]AGAT[1]GGAT[1]AGAT[11]AGAC[5]AGAT[2]	18	5	0.21096654275092938	0.004646840148698885	AATACATAGGATGGATGGATAGATGGATAGATAGATAGATAGATAGATAGATAGATAGATAGATAGATAGATAGACAGACAGACAGACAGACAGATAGATCAAT
vWA	CE18_GGAT[3]AGAT[1]GGAT[1]AGAT[12]AGAC[4]AGAT[2]	18	214		0.19888475836431227	AATACATAGGATGGATGGATAGATGGATAGATAGATAGATAGATAGATAGATAGATAGATAGATAGATAGATAGATAGACAGACAGACAGACAGATAGATCAAT
vWA	CE18_GGAT[3]AGAT[1]GGAT[1]AGAT[13]AGAC[3]AGAT[2]	18	8		0.007434944237918215	AATACATAGGATGGATGGATAGATGGATAGATAGATAGATAGATAGATAGATAGATAGATAGATAGATAGATAGATAGATAGACAGACAGACAGATAGATCAAT
vWA	CE19_GGAT[3]AGAT[1]GGAT[1]AGAT[12]AGAC[5]AGAT[2]	19	2	0.09386617100371747	0.0018587360594795538	AATACATAGGATGGATGGATAGATGGATAGATAGATAGATAGATAGATAGATAGATAGATAGATAGATAGATAGATAGACAGACAGACAGACAGACAGATAGATCAAT
vWA	CE19_GGAT[3]AGAT[1]GGAT[1]AGAT[13]AGAC[4]AGAT[2]	19	98		0.09107806691449814	AATACATAGGATGGATGGATAGATGGATAGATAGATAGATAGATAGATAGATAGATAGATAGATAGATAGATAGATAGATAGACAGACAGACAGACAGATAGATCAAT
vWA	CE19_GGAT[3]AGAT[1]GGAT[1]AGAT[14]AGAC[3]AGAT[2]	19	1		9.293680297397769e-4	AATACATAGGATGGATGGATAGATGGATAGATAGATAGATAGATAGATAGATAGATAGATAGATAGATAGATAGATAGATAGATAGACAGACAGACAGATAGATCAAT
vWA	CE20_GGAT[3]AGAT[1]GGAT[1]AGAT[13]AGAC[5]AGAT[2]	20	1	0.01858736059479554	9.293680297397769e-4	AATACATAGGATGGATGGATAGATGGATAGATAGATAGATAGATAGATAGATAGATAGATAGATAGATAGATAGATAGATAGACAGACAGACAGACAGACAGATAGATCAAT
vWA	CE20_GGAT[3]AGAT[1]GGAT[1]AGAT[14]AGAC[4]AGAT[2]	20	19		0.017657992565055763	AATACATAGGATGGATGGATAGATGGATAGATAGATAGATAGATAGATAGATAGATAGATAGATAGATAGATAGATAGATAGATAGACAGACAGACAGACAGATAGATCAAT

## Sheet: Table S9. Pop gen para MainstAY
Supplementary Table S9. Forensic population genetic parameters for each autosomal locus with the MainstAY SE kit using length-based and sequence-based approach, respectively.
Locus	N	Nall Length-based	Nall Sequence-based	GD (Hexp) Length-based	GD (Hexp) Sequence-based	PIC Length-based	PIC Sequence-based	PM Length-based	PM Sequence-based	PD Length-based	PD Sequence-based	Hobs Length-based	Hobs Sequence-based	PE Length-based	PE Sequence-based	TPI Length-based	TPI Sequence-based	HWE p-value Length-based (BH adjusted p-value)	HWE p-value Sequence-based (BH adjusted p-value)
CSF1PO	538	10	10	0.729	0.729	0.68	0.68	0.121	0.121	0.879	0.879	0.727	0.727	0.471	0.471	1.83	1.83	0.876 (0.962)	0.882 (0.954)
D10S1248	538	8	10	0.742	0.743	0.698	0.699	0.11	0.109	0.89	0.891	0.717	0.721	0.456	0.462	1.77	1.793	0.046 (0.461)	0.08 (0.559)
D12S391	538	19	71	0.886	0.931	0.874	0.927	0.025	0.009	0.975	0.991	0.872	0.916	0.738	0.829	3.899	5.978	0.85 (0.962)	0.408 (0.744)
D13S317	538	8	17	0.783	0.885	0.753	0.873	0.08	0.027	0.92	0.973	0.784	0.881	0.57	0.757	2.319	4.203	0.31 (0.7)	0.238 (0.716)
D16S539	538	10	15	0.767	0.779	0.73	0.747	0.091	0.082	0.909	0.918	0.77	0.779	0.544	0.56	2.169	2.261	0.577 (0.85)	0.313 (0.716)
D17S1301	538	8	8	0.695	0.695	0.639	0.639	0.145	0.145	0.855	0.855	0.671	0.671	0.385	0.385	1.52	1.52	0.279 (0.7)	0.292 (0.716)
D18S51	538	14	16	0.872	0.874	0.857	0.859	0.032	0.031	0.968	0.969	0.862	0.862	0.72	0.72	3.635	3.635	0.86 (0.962)	0.845 (0.954)
D19S433	538	12	14	0.773	0.778	0.741	0.748	0.083	0.079	0.917	0.921	0.796	0.803	0.591	0.605	2.445	2.538	0.726 (0.962)	0.847 (0.954)
D1S1656	538	18	31	0.904	0.92	0.895	0.914	0.019	0.013	0.981	0.987	0.887	0.905	0.768	0.806	4.41	5.275	0.401 (0.701)	0.565 (0.791)
D20S482	538	8	13	0.706	0.766	0.661	0.737	0.133	0.088	0.867	0.912	0.691	0.757	0.415	0.521	1.62	2.053	0.226 (0.7)	0.034 (0.474)
D21S11	538	14	35	0.841	0.91	0.822	0.902	0.044	0.015	0.956	0.985	0.836	0.898	0.668	0.791	3.057	4.891	0.751 (0.962)	0.893 (0.954)
D22S1045	538	10	10	0.717	0.717	0.67	0.67	0.124	0.124	0.876	0.876	0.691	0.691	0.415	0.415	1.62	1.62	0.066 (0.461)	0.07 (0.559)
D2S1338	538	12	33	0.875	0.903	0.861	0.895	0.029	0.017	0.971	0.983	0.864	0.896	0.723	0.787	3.685	4.804	0.927 (0.962)	0.984 (0.984)
D2S441	538	9	15	0.741	0.786	0.701	0.758	0.107	0.075	0.893	0.925	0.727	0.779	0.471	0.56	1.83	2.261	0.075 (0.461)	0.027 (0.474)
D3S1358	538	9	22	0.798	0.872	0.766	0.858	0.075	0.031	0.925	0.969	0.816	0.885	0.629	0.764	2.717	4.339	0.908 (0.962)	0.733 (0.954)
D4S2408	538	5	6	0.737	0.751	0.69	0.708	0.115	0.105	0.885	0.895	0.745	0.758	0.502	0.524	1.964	2.069	0.335 (0.7)	0.454 (0.744)
D5S818	538	7	15	0.687	0.778	0.631	0.748	0.139	0.074	0.861	0.926	0.636	0.751	0.336	0.511	1.372	2.007	0.056 (0.461)	0.358 (0.716)
D6S1043	538	12	17	0.801	0.802	0.776	0.777	0.065	0.064	0.935	0.936	0.786	0.786	0.574	0.574	2.339	2.339	0.536 (0.835)	0.478 (0.744)
D7S820	538	10	20	0.805	0.853	0.777	0.837	0.068	0.041	0.932	0.959	0.827	0.875	0.65	0.746	2.892	4.015	0.275 (0.7)	0.235 (0.716)
D8S1179	538	10	22	0.802	0.871	0.776	0.858	0.065	0.03	0.935	0.97	0.784	0.855	0.57	0.705	2.319	3.449	0.997 (0.997)	0.863 (0.954)
D9S1122	538	8	15	0.699	0.824	0.641	0.8	0.157	0.061	0.843	0.939	0.712	0.851	0.447	0.697	1.735	3.363	0.272 (0.7)	0.122 (0.681)
FGA	538	16	17	0.862	0.863	0.845	0.846	0.038	0.038	0.962	0.962	0.883	0.883	0.761	0.761	4.27	4.27	0.162 (0.7)	0.245 (0.716)
PentaD	538	16	18	0.821	0.825	0.795	0.801	0.059	0.055	0.941	0.945	0.825	0.831	0.647	0.658	2.862	2.956	0.854 (0.962)	0.92 (0.954)
PentaE	538	17	18	0.889	0.889	0.878	0.878	0.024	0.024	0.976	0.976	0.87	0.87	0.734	0.734	3.843	3.843	0.397 (0.701)	0.346 (0.716)
SE33	538	41	163	0.947	0.973	0.943	0.972	0.007	0.003	0.993	0.997	0.944	0.978	0.886	0.955	8.967	22.417	0.082 (0.461)	0.434 (0.744)
TH01	538	7	7	0.76	0.76	0.724	0.724	0.093	0.093	0.907	0.907	0.745	0.745	0.502	0.502	1.964	1.964	0.534 (0.835)	0.542 (0.791)
TPOX	538	6	6	0.624	0.624	0.573	0.573	0.193	0.193	0.807	0.807	0.628	0.628	0.326	0.326	1.345	1.345	0.243 (0.7)	0.235 (0.716)
vWA	538	8	21	0.808	0.84	0.78	0.821	0.064	0.044	0.936	0.956	0.792	0.822	0.584	0.64	2.402	2.802	0.35 (0.7)	0.335 (0.716)
N: Number of samples; Nall: Number of alleles; GD (Hexp): Gene diversity (expected heterozygosity); PIC: Polymorphism information content; PM: Random match probability; PD: Power of discrimination; Hobs: Observed heterozygosity; PE: Power of exclusion; TPI: Typical paternity index; HWE p-value: Hardy Weinberg equilibrium p-value; BH: Benjamini-Hochberg.

## Sheet: Table S10. LD MainstAY SE
Supplementary Table S10. The p-values from test of linkage disequilibrium for each pair of the MainstAY SE loci based on both length-based (A) and sequence-based (B) alleles. Significant p-values (p < 0.05) are shown in bold. No significant p-values were observed when applying Benjamini-Hochberg correction for multiple testing.
A) Length-based			B) Sequence-based
Locus Pair	p-value	Adjusted p-value Benjamini-Hochberg	Locus Pair	p-value	Adjusted p-value Benjamini-Hochberg
D19S433 - D22S1045	0.00168	0.63504	D19S433 - D22S1045	0.00099	0.37422
D20S482 - D7S820	0.00752	0.80325	D13S317 - PentaE	0.00198	0.37422
D4S2408 - D6S1043	0.01139	0.80325	D21S11 - PentaE	0.00327	0.40257
D6S1043 - TPOX	0.01693	0.80325	D2S441 - D8S1179	0.00426	0.40257
D10S1248 - PentaD	0.01832	0.80325	D3S1358 - FGA	0.00832	0.52416
D22S1045 - D7S820	0.02218	0.80325	D8S1179 - TH01	0.00832	0.52416
D19S433 - SE33	0.02564	0.80325	D4S2408 - D6S1043	0.01248	0.67392
D16S539 - D18S51	0.02693	0.80325	PentaD - vWA	0.01812	0.678825
D1S1656 - D6S1043	0.02723	0.80325	D12S391 - TH01	0.0205	0.678825
D3S1358 - FGA	0.0299	0.80325	D1S1656 - PentaD	0.02198	0.678825
PentaE - TPOX	0.03059	0.80325	D12S391 - D6S1043	0.02376	0.678825
D19S433 - FGA	0.03416	0.80325	D3S1358 - D9S1122	0.02584	0.678825
D13S317 - PentaE	0.03713	0.80325	PentaE - TPOX	0.02584	0.678825
CSF1PO - D2S441	0.03723	0.80325	D21S11 - D4S2408	0.02772	0.678825
D18S51 - D2S441	0.03851	0.80325	D4S2408 - TPOX	0.02822	0.678825
PentaD - vWA	0.04208	0.80325	D6S1043 - TPOX	0.0297	0.678825
D6S1043 - D7S820	0.04337	0.80325	D6S1043 - D7S820	0.03455	0.678825
D4S2408 - TPOX	0.04406	0.80325	D7S820 - SE33	0.03465	0.678825
D12S391 - TH01	0.04455	0.80325	D10S1248 - D22S1045	0.03693	0.678825
CSF1PO - D3S1358	0.04584	0.80325	D16S539 - D18S51	0.04337	0.678825
D10S1248 - D7S820	0.04673	0.80325	D10S1248 - PentaD	0.04416	0.678825
D22S1045 - vWA	0.05178	0.80325	D18S51 - D3S1358	0.04485	0.678825
D10S1248 - D20S482	0.05297	0.80325	D20S482 - D8S1179	0.04564	0.678825
D2S441 - D5S818	0.05337	0.80325	D13S317 - PentaD	0.04683	0.678825
D10S1248 - D22S1045	0.05495	0.80325	D7S820 - TH01	0.04733	0.678825
CSF1PO - D17S1301	0.05644	0.80325	CSF1PO - D2S441	0.04861	0.678825
CSF1PO - D6S1043	0.05941	0.80325	D8S1179 - TPOX	0.05198	0.678825
D16S539 - TPOX	0.0595	0.80325	D16S539 - TPOX	0.05713	0.678825
D10S1248 - D8S1179	0.06663	0.819168	D6S1043 - PentaD	0.0602	0.678825
D1S1656 - D7S820	0.0705	0.819168	D2S1338 - D2S441	0.06069	0.678825
D8S1179 - TPOX	0.07287	0.819168	D4S2408 - D7S820	0.06129	0.678825
D19S433 - D21S11	0.07505	0.819168	D22S1045 - vWA	0.06139	0.678825
D5S818 - PentaD	0.07525	0.819168	CSF1PO - D17S1301	0.06188	0.678825
D7S820 - TH01	0.07525	0.819168	D6S1043 - vWA	0.06277	0.678825
CSF1PO - D13S317	0.07594	0.819168	D21S11 - D7S820	0.06337	0.678825
D4S2408 - D7S820	0.07842	0.819168	D13S317 - D16S539	0.06465	0.678825
D5S818 - D7S820	0.08347	0.819168	D22S1045 - D3S1358	0.06673	0.681728108108108
D17S1301 - PentaD	0.08525	0.819168	D19S433 - D4S2408	0.07307	0.71019
PentaD - SE33	0.08733	0.819168	D19S433 - FGA	0.07683	0.71019
D3S1358 - TPOX	0.0905	0.819168	CSF1PO - D3S1358	0.07743	0.71019
D6S1043 - PentaD	0.09139	0.819168	CSF1PO - D9S1122	0.07871	0.71019
D20S482 - D22S1045	0.09337	0.819168	D6S1043 - D9S1122	0.07891	0.71019
D22S1045 - PentaE	0.09347	0.819168	D7S820 - TPOX	0.08208	0.721540465116279
D1S1656 - PentaD	0.09723	0.819168	SE33 - TH01	0.08673	0.733059310344828
D18S51 - TH01	0.09752	0.819168	D2S1338 - D8S1179	0.08752	0.733059310344828
D13S317 - D9S1122	0.10366	0.847028571428571	D3S1358 - D5S818	0.0902	0.733059310344828
D22S1045 - D4S2408	0.10653	0.847028571428571	D21S11 - TPOX	0.09376	0.733059310344828
D10S1248 - D6S1043	0.1095	0.847028571428571	D13S317 - TH01	0.09723	0.733059310344828
FGA - SE33	0.1098	0.847028571428571	D3S1358 - TPOX	0.10109	0.733059310344828
D19S433 - D20S482	0.1198	0.905688	D21S11 - SE33	0.10129	0.733059310344828
D22S1045 - D9S1122	0.12851	0.917680288808664	D2S1338 - D9S1122	0.10198	0.733059310344828
D2S441 - D6S1043	0.13525	0.917680288808664	D21S11 - TH01	0.10228	0.733059310344828
SE33 - TH01	0.13554	0.917680288808664	D20S482 - D7S820	0.10505	0.733059310344828
D7S820 - TPOX	0.13703	0.917680288808664	D18S51 - D2S441	0.10624	0.733059310344828
CSF1PO - PentaE	0.13723	0.917680288808664	D5S818 - D7S820	0.1099	0.733059310344828
D13S317 - D21S11	0.13881	0.917680288808664	D17S1301 - D5S818	0.1104	0.733059310344828
D16S539 - PentaE	0.14059	0.917680288808664	D10S1248 - D2S1338	0.11198	0.733059310344828
CSF1PO - D9S1122	0.14723	0.917680288808664	D18S51 - SE33	0.11248	0.733059310344828
CSF1PO - D7S820	0.14802	0.917680288808664	D17S1301 - PentaD	0.11545	0.737289
D17S1301 - D3S1358	0.15634	0.917680288808664	D13S317 - D17S1301	0.11703	0.737289
D6S1043 - vWA	0.1596	0.917680288808664	D2S441 - D6S1043	0.11931	0.739330819672131
D21S11 - D4S2408	0.16	0.917680288808664	D12S391 - D3S1358	0.12465	0.751045135135135
D22S1045 - D3S1358	0.16505	0.917680288808664	CSF1PO - D6S1043	0.12624	0.751045135135135
D13S317 - PentaD	0.16673	0.917680288808664	D12S391 - SE33	0.12812	0.751045135135135
D2S441 - PentaE	0.17059	0.917680288808664	CSF1PO - D13S317	0.13446	0.751045135135135
D18S51 - D21S11	0.17347	0.917680288808664	D16S539 - D3S1358	0.13525	0.751045135135135
D21S11 - PentaE	0.17802	0.917680288808664	D22S1045 - PentaE	0.13634	0.751045135135135
D12S391 - D4S2408	0.1795	0.917680288808664	D20S482 - D2S1338	0.1404	0.751045135135135
D13S317 - D17S1301	0.18218	0.917680288808664	D16S539 - vWA	0.14198	0.751045135135135
D7S820 - PentaD	0.18693	0.917680288808664	D12S391 - D1S1656	0.14218	0.751045135135135
D2S1338 - SE33	0.18752	0.917680288808664	SE33 - TPOX	0.14337	0.751045135135135
CSF1PO - D21S11	0.18851	0.917680288808664	CSF1PO - PentaE	0.14495	0.751045135135135
D20S482 - D9S1122	0.1903	0.917680288808664	D5S818 - PentaD	0.14554	0.751045135135135
D2S441 - TPOX	0.20208	0.917680288808664	D17S1301 - SE33	0.14703	0.751045135135135
D1S1656 - PentaE	0.20257	0.917680288808664	D1S1656 - D6S1043	0.16317	0.803506666666667
D3S1358 - D8S1179	0.20287	0.917680288808664	D18S51 - vWA	0.16495	0.803506666666667
D7S820 - D9S1122	0.20376	0.917680288808664	FGA - vWA	0.16832	0.803506666666667
CSF1PO - D4S2408	0.20475	0.917680288808664	D2S1338 - D5S818	0.17069	0.803506666666667
D21S11 - D3S1358	0.20564	0.917680288808664	CSF1PO - D21S11	0.17089	0.803506666666667
D16S539 - D8S1179	0.2095	0.917680288808664	D12S391 - D20S482	0.17158	0.803506666666667
D19S433 - D2S441	0.21198	0.917680288808664	CSF1PO - D20S482	0.17218	0.803506666666667
D10S1248 - D5S818	0.21426	0.917680288808664	D19S433 - D9S1122	0.17574	0.810118536585366
D13S317 - D16S539	0.21465	0.917680288808664	D18S51 - TH01	0.17931	0.816616626506024
TPOX - vWA	0.21594	0.917680288808664	D10S1248 - D6S1043	0.18594	0.830687586206897
D18S51 - D19S433	0.2202	0.917680288808664	D22S1045 - D9S1122	0.1898	0.830687586206897
D10S1248 - D12S391	0.22822	0.917680288808664	D10S1248 - TH01	0.19	0.830687586206897
D17S1301 - D5S818	0.22941	0.917680288808664	D10S1248 - D7S820	0.19119	0.830687586206897
D2S1338 - PentaD	0.23089	0.917680288808664	D13S317 - D2S1338	0.19584	0.841221818181818
D2S1338 - D8S1179	0.23297	0.917680288808664	D1S1656 - D21S11	0.19812	0.841453483146067
D21S11 - D2S441	0.23485	0.917680288808664	D16S539 - D4S2408	0.20079	0.843318
D2S441 - FGA	0.23644	0.917680288808664	PentaD - SE33	0.20317	0.843936923076923
D16S539 - D4S2408	0.23822	0.917680288808664	D12S391 - D19S433	0.20574	0.845323043478261
D19S433 - PentaE	0.24119	0.917680288808664	D2S441 - D5S818	0.21178	0.850141894736842
D3S1358 - D7S820	0.24525	0.917680288808664	D3S1358 - PentaE	0.21257	0.850141894736842
D10S1248 - TH01	0.24594	0.917680288808664	D2S441 - TPOX	0.21366	0.850141894736842
D13S317 - D2S1338	0.24891	0.917680288808664	D1S1656 - TPOX	0.21693	0.854161875
D21S11 - SE33	0.2496	0.917680288808664	D10S1248 - D8S1179	0.22208	0.865425154639175
D10S1248 - vWA	0.2497	0.917680288808664	D9S1122 - PentaE	0.23119	0.8839908
D22S1045 - FGA	0.25396	0.917680288808664	D2S441 - PentaE	0.23347	0.8839908
CSF1PO - D8S1179	0.25505	0.917680288808664	D19S433 - D8S1179	0.23386	0.8839908
D16S539 - D6S1043	0.25515	0.917680288808664	D22S1045 - D4S2408	0.23941	0.896009702970297
D17S1301 - D6S1043	0.26366	0.917680288808664	D3S1358 - D6S1043	0.2502	0.923184
D12S391 - PentaE	0.26386	0.917680288808664	D21S11 - vWA	0.25228	0.923184
D16S539 - D19S433	0.26693	0.917680288808664	D1S1656 - D8S1179	0.25624	0.923184
D10S1248 - SE33	0.26802	0.917680288808664	D2S1338 - D6S1043	0.25644	0.923184
D22S1045 - D2S441	0.27178	0.917680288808664	D8S1179 - D9S1122	0.26307	0.92364890625
D10S1248 - D16S539	0.27267	0.917680288808664	D1S1656 - D20S482	0.26436	0.92364890625
D18S51 - SE33	0.27297	0.917680288808664	D2S441 - FGA	0.26564	0.92364890625
D21S11 - TPOX	0.27525	0.917680288808664	D5S818 - D8S1179	0.26851	0.92364890625
D2S1338 - D6S1043	0.27891	0.917680288808664	D10S1248 - D20S482	0.2698	0.92364890625
D19S433 - D2S1338	0.28663	0.917680288808664	D2S441 - vWA	0.27218	0.92364890625
D2S1338 - D5S818	0.28683	0.917680288808664	D16S539 - D6S1043	0.27495	0.92364890625
D18S51 - PentaE	0.28693	0.917680288808664	D18S51 - PentaE	0.27713	0.92364890625
D7S820 - PentaE	0.28743	0.917680288808664	D22S1045 - PentaD	0.2897	0.92364890625
D10S1248 - D2S1338	0.28842	0.917680288808664	D9S1122 - TPOX	0.29257	0.92364890625
D6S1043 - D9S1122	0.2895	0.917680288808664	D19S433 - PentaE	0.29485	0.92364890625
D12S391 - D8S1179	0.29168	0.917680288808664	D2S1338 - TPOX	0.29485	0.92364890625
D16S539 - D17S1301	0.29267	0.917680288808664	D16S539 - D17S1301	0.29515	0.92364890625
D22S1045 - D6S1043	0.29287	0.917680288808664	D12S391 - PentaE	0.29921	0.92364890625
D17S1301 - D2S1338	0.29772	0.917680288808664	D20S482 - D22S1045	0.3005	0.92364890625
D21S11 - D2S1338	0.30436	0.917680288808664	D18S51 - TPOX	0.30089	0.92364890625
CSF1PO - D1S1656	0.30535	0.917680288808664	CSF1PO - D16S539	0.30149	0.92364890625
D18S51 - D22S1045	0.30564	0.917680288808664	D17S1301 - D2S441	0.30465	0.92364890625
D2S1338 - D9S1122	0.30861	0.917680288808664	D13S317 - D20S482	0.30584	0.92364890625
D22S1045 - D8S1179	0.3103	0.917680288808664	D7S820 - D9S1122	0.30891	0.92364890625
D19S433 - D4S2408	0.31812	0.917680288808664	D10S1248 - D18S51	0.30901	0.92364890625
D1S1656 - D8S1179	0.31812	0.917680288808664	D22S1045 - D7S820	0.31208	0.92364890625
D21S11 - D7S820	0.32327	0.917680288808664	D13S317 - SE33	0.31277	0.92364890625
D17S1301 - PentaE	0.33119	0.917680288808664	D3S1358 - TH01	0.31614	0.926363720930232
D20S482 - TH01	0.34059	0.917680288808664	D16S539 - PentaD	0.32733	0.945634809160305
D18S51 - D3S1358	0.34446	0.917680288808664	D16S539 - PentaE	0.32772	0.945634809160305
D9S1122 - PentaE	0.34495	0.917680288808664	D17S1301 - D1S1656	0.33861	0.954123333333333
D13S317 - D18S51	0.34545	0.917680288808664	D22S1045 - FGA	0.34079	0.954123333333333
D12S391 - vWA	0.34624	0.917680288808664	D17S1301 - D6S1043	0.34366	0.954123333333333
D16S539 - D5S818	0.34861	0.917680288808664	D1S1656 - PentaE	0.34446	0.954123333333333
D1S1656 - D2S1338	0.3502	0.917680288808664	D7S820 - PentaD	0.34861	0.954123333333333
D20S482 - D5S818	0.35723	0.917680288808664	D18S51 - PentaD	0.35109	0.954123333333333
D12S391 - D21S11	0.35861	0.917680288808664	D19S433 - D2S441	0.35178	0.954123333333333
D4S2408 - FGA	0.36584	0.917680288808664	D1S1656 - D3S1358	0.35327	0.954123333333333
D10S1248 - D19S433	0.36663	0.917680288808664	D18S51 - D19S433	0.36069	0.954123333333333
D12S391 - D13S317	0.37505	0.917680288808664	D17S1301 - D2S1338	0.36238	0.954123333333333
D2S1338 - D3S1358	0.37832	0.917680288808664	D2S1338 - D7S820	0.36376	0.954123333333333
D8S1179 - FGA	0.37832	0.917680288808664	D19S433 - D21S11	0.36436	0.954123333333333
D17S1301 - D22S1045	0.38119	0.917680288808664	D17S1301 - PentaE	0.37525	0.954123333333333
D13S317 - FGA	0.38356	0.917680288808664	CSF1PO - D4S2408	0.37554	0.954123333333333
D1S1656 - D9S1122	0.3902	0.917680288808664	D10S1248 - D3S1358	0.37594	0.954123333333333
D13S317 - SE33	0.3903	0.917680288808664	FGA - TPOX	0.37752	0.954123333333333
D12S391 - D1S1656	0.39842	0.917680288808664	D17S1301 - D3S1358	0.37832	0.954123333333333
CSF1PO - D20S482	0.39871	0.917680288808664	D17S1301 - D22S1045	0.38604	0.954123333333333
FGA - TPOX	0.4002	0.917680288808664	D18S51 - D22S1045	0.38891	0.954123333333333
D3S1358 - PentaE	0.4005	0.917680288808664	CSF1PO - D1S1656	0.39208	0.954123333333333
D17S1301 - D7S820	0.40059	0.917680288808664	D19S433 - D5S818	0.39267	0.954123333333333
D20S482 - D2S1338	0.40188	0.917680288808664	D10S1248 - D4S2408	0.39653	0.954123333333333
D5S818 - FGA	0.40683	0.917680288808664	D12S391 - D21S11	0.39861	0.954123333333333
D2S441 - PentaD	0.40832	0.917680288808664	D22S1045 - D2S441	0.4002	0.954123333333333
D2S1338 - vWA	0.40842	0.917680288808664	D20S482 - vWA	0.40089	0.954123333333333
D1S1656 - D22S1045	0.40851	0.917680288808664	D17S1301 - D8S1179	0.40109	0.954123333333333
D8S1179 - SE33	0.41109	0.917680288808664	D9S1122 - FGA	0.40238	0.954123333333333
D2S441 - D8S1179	0.41426	0.917680288808664	D20S482 - D2S441	0.40307	0.954123333333333
D7S820 - FGA	0.41584	0.917680288808664	D2S1338 - PentaE	0.40673	0.954123333333333
D21S11 - D22S1045	0.41653	0.917680288808664	D18S51 - D21S11	0.40842	0.954123333333333
D8S1179 - TH01	0.41683	0.917680288808664	D16S539 - D2S441	0.40891	0.954123333333333
D12S391 - D3S1358	0.4202	0.917680288808664	D5S818 - FGA	0.41554	0.958104
D5S818 - vWA	0.4202	0.917680288808664	D13S317 - D8S1179	0.42089	0.958104
D17S1301 - vWA	0.42356	0.917680288808664	D8S1179 - FGA	0.42188	0.958104
D1S1656 - D3S1358	0.42386	0.917680288808664	D2S441 - PentaD	0.42644	0.958104
D16S539 - PentaD	0.42446	0.917680288808664	D10S1248 - D13S317	0.42693	0.958104
D3S1358 - TH01	0.42475	0.917680288808664	D12S391 - D4S2408	0.4302	0.958104
D13S317 - D8S1179	0.42485	0.917680288808664	D8S1179 - PentaE	0.43366	0.958104
D18S51 - TPOX	0.42762	0.917680288808664	D8S1179 - PentaD	0.44901	0.958104
D5S818 - D9S1122	0.42812	0.917680288808664	D21S11 - PentaD	0.44921	0.958104
D1S1656 - TPOX	0.43198	0.917680288808664	D21S11 - FGA	0.4503	0.958104
CSF1PO - PentaD	0.43475	0.917680288808664	D18S51 - D6S1043	0.45099	0.958104
FGA - TH01	0.44089	0.917680288808664	D17S1301 - D4S2408	0.45634	0.958104
D3S1358 - D9S1122	0.44109	0.917680288808664	D21S11 - D6S1043	0.45772	0.958104
D12S391 - D5S818	0.44455	0.917680288808664	D2S1338 - PentaD	0.46158	0.958104
D1S1656 - D20S482	0.4498	0.917680288808664	D7S820 - PentaE	0.46158	0.958104
D3S1358 - D4S2408	0.4503	0.917680288808664	D20S482 - D6S1043	0.46911	0.958104
D2S1338 - TH01	0.45406	0.917680288808664	CSF1PO - TPOX	0.4701	0.958104
D9S1122 - FGA	0.45842	0.917680288808664	D22S1045 - D2S1338	0.47208	0.958104
SE33 - TPOX	0.45901	0.917680288808664	D8S1179 - SE33	0.47911	0.958104
D10S1248 - D13S317	0.4603	0.917680288808664	CSF1PO - PentaD	0.48475	0.958104
CSF1PO - TPOX	0.46416	0.917680288808664	D10S1248 - D21S11	0.48782	0.958104
CSF1PO - vWA	0.46455	0.917680288808664	CSF1PO - D7S820	0.49	0.958104
D18S51 - vWA	0.46495	0.917680288808664	D12S391 - D8S1179	0.49109	0.958104
D17S1301 - D1S1656	0.46634	0.917680288808664	D1S1656 - SE33	0.49277	0.958104
D21S11 - FGA	0.4804	0.917680288808664	D20S482 - D9S1122	0.49396	0.958104
D17S1301 - SE33	0.48485	0.917680288808664	D13S317 - D2S441	0.49802	0.958104
D17S1301 - D4S2408	0.48525	0.917680288808664	D12S391 - D18S51	0.5005	0.958104
D20S482 - D2S441	0.48891	0.917680288808664	D22S1045 - D6S1043	0.50248	0.958104
CSF1PO - D19S433	0.4897	0.917680288808664	D10S1248 - SE33	0.50614	0.958104
D12S391 - D16S539	0.49406	0.917680288808664	SE33 - vWA	0.50723	0.958104
PentaE - vWA	0.49475	0.917680288808664	D10S1248 - D16S539	0.51792	0.958104
D19S433 - PentaD	0.50257	0.917680288808664	D2S1338 - vWA	0.51881	0.958104
D16S539 - D3S1358	0.50396	0.917680288808664	D16S539 - D1S1656	0.52119	0.958104
D16S539 - vWA	0.50465	0.917680288808664	D22S1045 - D8S1179	0.5299	0.958104
D20S482 - D21S11	0.50812	0.917680288808664	D3S1358 - SE33	0.53069	0.958104
D20S482 - D4S2408	0.51525	0.917680288808664	D10S1248 - D19S433	0.53129	0.958104
D5S818 - D8S1179	0.51941	0.917680288808664	D21S11 - D22S1045	0.53198	0.958104
D10S1248 - D18S51	0.52485	0.917680288808664	D12S391 - D9S1122	0.53752	0.958104
D4S2408 - PentaD	0.52634	0.917680288808664	D22S1045 - SE33	0.54168	0.958104
D17S1301 - D9S1122	0.52743	0.917680288808664	TPOX - vWA	0.54248	0.958104
D2S441 - vWA	0.52782	0.917680288808664	D19S433 - PentaD	0.54416	0.958104
D20S482 - D3S1358	0.5299	0.917680288808664	FGA - PentaE	0.54545	0.958104
D10S1248 - D3S1358	0.53109	0.917680288808664	CSF1PO - D19S433	0.55703	0.958104
CSF1PO - D18S51	0.53396	0.917680288808664	D19S433 - SE33	0.55713	0.958104
D17S1301 - D2S441	0.53921	0.917680288808664	D9S1122 - vWA	0.55743	0.958104
D13S317 - D1S1656	0.5396	0.917680288808664	D20S482 - D5S818	0.55891	0.958104
D21S11 - D8S1179	0.5398	0.917680288808664	D5S818 - SE33	0.5596	0.958104
D9S1122 - PentaD	0.54	0.917680288808664	FGA - TH01	0.56119	0.958104
D17S1301 - D20S482	0.54109	0.917680288808664	CSF1PO - vWA	0.56644	0.958104
D9S1122 - TPOX	0.54178	0.917680288808664	D17S1301 - TPOX	0.56802	0.958104
D9S1122 - TH01	0.54307	0.917680288808664	D13S317 - D6S1043	0.5696	0.958104
D16S539 - D2S441	0.54465	0.917680288808664	D20S482 - TH01	0.57495	0.958104
D10S1248 - PentaE	0.54505	0.917680288808664	D1S1656 - D7S820	0.57683	0.958104
D19S433 - TH01	0.54584	0.917680288808664	D13S317 - D9S1122	0.57871	0.958104
D4S2408 - D8S1179	0.54644	0.917680288808664	D21S11 - D8S1179	0.5801	0.958104
D20S482 - SE33	0.54931	0.917680288808664	D17S1301 - D9S1122	0.5804	0.958104
D21S11 - TH01	0.5503	0.917680288808664	TH01 - TPOX	0.58248	0.958104
D7S820 - SE33	0.55089	0.917680288808664	D12S391 - D5S818	0.58832	0.958104
D17S1301 - D19S433	0.55168	0.917680288808664	D2S441 - D7S820	0.5895	0.958104
D19S433 - D5S818	0.55297	0.917680288808664	D10S1248 - D2S441	0.5905	0.958104
D1S1656 - D5S818	0.55752	0.917680288808664	D20S482 - SE33	0.60208	0.958104
D3S1358 - SE33	0.5602	0.917680288808664	CSF1PO - D5S818	0.60297	0.958104
D10S1248 - D2S441	0.5603	0.917680288808664	D22S1045 - TPOX	0.61168	0.958104
D2S1338 - TPOX	0.56149	0.917680288808664	D9S1122 - PentaD	0.61198	0.958104
D6S1043 - D8S1179	0.56356	0.917680288808664	D9S1122 - TH01	0.61436	0.958104
D17S1301 - D21S11	0.56475	0.917680288808664	D2S1338 - D4S2408	0.61485	0.958104
D17S1301 - TPOX	0.56842	0.917680288808664	D6S1043 - D8S1179	0.62109	0.958104
D18S51 - D6S1043	0.57	0.917680288808664	D3S1358 - D4S2408	0.62505	0.958104
D2S1338 - D2S441	0.57109	0.917680288808664	D10S1248 - PentaE	0.62535	0.958104
FGA - PentaE	0.57248	0.917680288808664	D20S482 - D3S1358	0.62653	0.958104
D7S820 - vWA	0.57337	0.917680288808664	D4S2408 - FGA	0.62723	0.958104
D20S482 - D6S1043	0.57376	0.917680288808664	D3S1358 - PentaD	0.62743	0.958104
TH01 - TPOX	0.57554	0.917680288808664	D5S818 - vWA	0.62743	0.958104
TH01 - vWA	0.5805	0.917680288808664	D19S433 - TPOX	0.63079	0.958104
CSF1PO - D12S391	0.58475	0.917680288808664	D2S441 - D3S1358	0.63683	0.958104
D12S391 - D9S1122	0.58832	0.917680288808664	D20S482 - D21S11	0.64069	0.958104
D18S51 - PentaD	0.59099	0.917680288808664	D10S1248 - D17S1301	0.64465	0.958104
D9S1122 - SE33	0.59347	0.917680288808664	D19S433 - TH01	0.64515	0.958104
D22S1045 - TPOX	0.59921	0.917680288808664	D20S482 - D4S2408	0.65119	0.958104
D8S1179 - D9S1122	0.60099	0.917680288808664	D16S539 - D19S433	0.65248	0.958104
D13S317 - D20S482	0.60594	0.917680288808664	D17S1301 - D19S433	0.65287	0.958104
D8S1179 - PentaE	0.61099	0.917680288808664	D13S317 - D4S2408	0.65396	0.958104
D2S1338 - D7S820	0.61218	0.917680288808664	D16S539 - TH01	0.65396	0.958104
FGA - vWA	0.61475	0.917680288808664	D2S441 - D9S1122	0.65505	0.958104
D12S391 - D18S51	0.62109	0.917680288808664	CSF1PO - D22S1045	0.65604	0.958104
D2S441 - D9S1122	0.62158	0.917680288808664	TH01 - vWA	0.65634	0.958104
D5S818 - D6S1043	0.62396	0.917680288808664	D17S1301 - D18S51	0.65911	0.958104
D18S51 - D2S1338	0.62535	0.917680288808664	D1S1656 - D2S441	0.6604	0.958104
D12S391 - D17S1301	0.62941	0.917680288808664	D13S317 - D1S1656	0.66792	0.958104
D2S441 - TH01	0.63	0.917680288808664	D16S539 - D7S820	0.66911	0.958104
D18S51 - D8S1179	0.63406	0.917680288808664	PentaD - TPOX	0.6696	0.958104
D12S391 - D6S1043	0.64455	0.917680288808664	D16S539 - D8S1179	0.67129	0.958104
D2S1338 - FGA	0.64782	0.917680288808664	D1S1656 - D4S2408	0.67257	0.958104
D4S2408 - D5S818	0.64832	0.917680288808664	D16S539 - FGA	0.67287	0.958104
D2S441 - D7S820	0.64832	0.917680288808664	D21S11 - D3S1358	0.67426	0.958104
D5S818 - SE33	0.64832	0.917680288808664	D10S1248 - D5S818	0.67584	0.958104
D19S433 - TPOX	0.64832	0.917680288808664	D3S1358 - D7S820	0.67594	0.958104
D13S317 - D3S1358	0.64901	0.917680288808664	D18S51 - D20S482	0.67634	0.958104
D13S317 - TPOX	0.65079	0.917680288808664	D13S317 - D18S51	0.67663	0.958104
D12S391 - D7S820	0.65158	0.917680288808664	D2S1338 - TH01	0.67772	0.958104
D19S433 - vWA	0.65257	0.917680288808664	CSF1PO - TH01	0.6795	0.958104
D3S1358 - D6S1043	0.65525	0.917680288808664	D21S11 - D2S1338	0.68327	0.958104
D12S391 - TPOX	0.65554	0.917680288808664	CSF1PO - D18S51	0.68475	0.958104
D22S1045 - PentaD	0.65713	0.917680288808664	D4S2408 - TH01	0.68584	0.958104
CSF1PO - D22S1045	0.65832	0.917680288808664	D6S1043 - FGA	0.68723	0.958104
D12S391 - SE33	0.6595	0.917680288808664	D12S391 - vWA	0.69129	0.958104
D17S1301 - FGA	0.66376	0.917680288808664	D4S2408 - PentaD	0.69327	0.958104
D20S482 - FGA	0.66406	0.917680288808664	D17S1301 - D20S482	0.70287	0.958104
D5S818 - TPOX	0.66475	0.917680288808664	D20S482 - FGA	0.70337	0.958104
D3S1358 - PentaD	0.66525	0.917680288808664	D4S2408 - D5S818	0.71059	0.958104
D8S1179 - PentaD	0.66574	0.917680288808664	D10S1248 - vWA	0.71455	0.958104
D19S433 - D8S1179	0.66931	0.917680288808664	D5S818 - PentaE	0.71584	0.958104
D13S317 - D4S2408	0.6699	0.917680288808664	D22S1045 - D5S818	0.71713	0.958104
PentaD - TPOX	0.67109	0.917680288808664	D10S1248 - FGA	0.72337	0.958104
CSF1PO - TH01	0.67248	0.917680288808664	D5S818 - TH01	0.72465	0.958104
D6S1043 - SE33	0.6796	0.924060431654676	D13S317 - FGA	0.72525	0.958104
D22S1045 - D5S818	0.68782	0.924395034965035	D1S1656 - D2S1338	0.72743	0.958104
D12S391 - D19S433	0.68812	0.924395034965035	D12S391 - D7S820	0.72792	0.958104
D4S2408 - TH01	0.6902	0.924395034965035	CSF1PO - D2S1338	0.72941	0.958104
CSF1PO - FGA	0.69238	0.924395034965035	CSF1PO - SE33	0.7297	0.958104
D17S1301 - D18S51	0.69337	0.924395034965035	D1S1656 - vWA	0.7302	0.958104
CSF1PO - D16S539	0.69663	0.924395034965035	D18S51 - D7S820	0.73069	0.958104
D4S2408 - D9S1122	0.69871	0.924395034965035	D10S1248 - D12S391	0.73218	0.958104
D19S433 - D9S1122	0.69941	0.924395034965035	D18S51 - D5S818	0.73248	0.958104
D13S317 - D22S1045	0.70683	0.929840896551724	D19S433 - D20S482	0.73931	0.958104
D2S441 - SE33	0.70861	0.929840896551724	D7S820 - FGA	0.74178	0.958104
D16S539 - D1S1656	0.71119	0.929840896551724	D2S441 - SE33	0.74188	0.958104
D1S1656 - D21S11	0.71337	0.929840896551724	D18S51 - D4S2408	0.74267	0.958104
D6S1043 - FGA	0.71792	0.93255587628866	CSF1PO - D12S391	0.74693	0.958104
D16S539 - D21S11	0.72287	0.934495714285714	D6S1043 - TH01	0.74693	0.958104
D7S820 - D8S1179	0.72525	0.934495714285714	D6S1043 - SE33	0.74851	0.958104
D10S1248 - FGA	0.72683	0.934495714285714	CSF1PO - FGA	0.74931	0.958104
D13S317 - TH01	0.7299	0.935261694915254	D13S317 - D3S1358	0.75059	0.958104
D10S1248 - D4S2408	0.73436	0.937797567567567	D17S1301 - vWA	0.75277	0.958104
SE33 - vWA	0.7405	0.941901639344262	PentaE - TH01	0.75436	0.958104
CSF1PO - D5S818	0.74436	0.941901639344262	PentaE - SE33	0.75653	0.958104
D16S539 - D9S1122	0.74574	0.941901639344262	D12S391 - PentaD	0.7603	0.958104
D6S1043 - TH01	0.74812	0.941901639344262	D16S539 - D2S1338	0.7604	0.958104
D16S539 - FGA	0.75099	0.941901639344262	D21S11 - D2S441	0.76475	0.95985801980198
D4S2408 - SE33	0.75554	0.941901639344262	D12S391 - D13S317	0.76822	0.95985801980198
D2S441 - D4S2408	0.7597	0.941901639344262	D17S1301 - FGA	0.76941	0.95985801980198
PentaE - TH01	0.7598	0.941901639344262	D1S1656 - D22S1045	0.77554	0.962800588235294
D18S51 - D20S482	0.76	0.941901639344262	D5S818 - D9S1122	0.77822	0.962800588235294
D21S11 - D6S1043	0.76604	0.945490909090909	D2S1338 - D3S1358	0.77941	0.962800588235294
D1S1656 - D4S2408	0.7695	0.945490909090909	D16S539 - D21S11	0.78515	0.966145909090909
FGA - PentaD	0.7704	0.945490909090909	CSF1PO - D8S1179	0.78723	0.966145909090909
D22S1045 - D2S1338	0.77455	0.947507766990291	CSF1PO - D10S1248	0.79188	0.968707572815534
D10S1248 - D17S1301	0.7801	0.951218709677419	D2S441 - D4S2408	0.7996	0.974996129032258
CSF1PO - SE33	0.78277	0.951405337620579	PentaE - vWA	0.8103	0.977329230769231
D4S2408 - PentaE	0.78802	0.954716538461538	D16S539 - D5S818	0.81317	0.977329230769231
D16S539 - TH01	0.79683	0.962305878594249	D18S51 - D8S1179	0.81426	0.977329230769231
D9S1122 - vWA	0.80356	0.963148769716088	D12S391 - D16S539	0.81901	0.977329230769231
PentaE - SE33	0.80604	0.963148769716088	FGA - PentaD	0.82356	0.977329230769231
D21S11 - PentaD	0.80614	0.963148769716088	D12S391 - TPOX	0.82436	0.977329230769231
D1S1656 - FGA	0.80772	0.963148769716088	D13S317 - D7S820	0.82634	0.977329230769231
D2S1338 - PentaE	0.8105	0.963424528301887	D4S2408 - PentaE	0.83149	0.977329230769231
D1S1656 - SE33	0.8198	0.971424451410658	D7S820 - D8S1179	0.83406	0.977329230769231
D20S482 - vWA	0.82574	0.97202347826087	D19S433 - D3S1358	0.83535	0.977329230769231
D3S1358 - D5S818	0.82723	0.97202347826087	D1S1656 - TH01	0.83762	0.977329230769231
D12S391 - D22S1045	0.82802	0.97202347826087	D2S1338 - SE33	0.84069	0.977329230769231
D20S482 - PentaE	0.83485	0.977007120743034	D19S433 - D2S1338	0.84317	0.977329230769231
D16S539 - D2S1338	0.84228	0.979043190184049	D13S317 - vWA	0.84644	0.977329230769231
CSF1PO - D10S1248	0.84317	0.979043190184049	D18S51 - D1S1656	0.8495	0.977329230769231
D13S317 - D6S1043	0.84436	0.979043190184049	D4S2408 - vWA	0.85287	0.977329230769231
D12S391 - D2S441	0.84792	0.979112195121951	D4S2408 - D8S1179	0.85396	0.977329230769231
D5S818 - PentaE	0.8496	0.979112195121951	D5S818 - TPOX	0.85624	0.977329230769231
D19S433 - D1S1656	0.85594	0.983420425531915	D18S51 - FGA	0.86	0.977329230769231
PentaD - TH01	0.86	0.985090909090909	D13S317 - D21S11	0.8604	0.977329230769231
D2S441 - D3S1358	0.86455	0.987310876132931	D16S539 - SE33	0.86396	0.977329230769231
D6S1043 - PentaE	0.87257	0.993347784431138	D2S441 - TH01	0.86446	0.977329230769231
D16S539 - D7S820	0.87703	0.993347784431138	D21S11 - D9S1122	0.86782	0.977329230769231
D10S1248 - D1S1656	0.87772	0.993347784431138	D9S1122 - SE33	0.86782	0.977329230769231
D22S1045 - SE33	0.88149	0.99463647761194	D12S391 - D2S441	0.87455	0.977329230769231
D12S391 - FGA	0.89119	0.99881	FGA - SE33	0.87495	0.977329230769231
D18S51 - D1S1656	0.89198	0.99881	D10S1248 - D1S1656	0.87584	0.977329230769231
D19S433 - D6S1043	0.89752	0.99881	D17S1301 - D21S11	0.87703	0.977329230769231
D12S391 - D20S482	0.89782	0.99881	D13S317 - D5S818	0.88327	0.977329230769231
D18S51 - D4S2408	0.8997	0.99881	D17S1301 - D7S820	0.88446	0.977329230769231
D20S482 - PentaD	0.90168	0.99881	D3S1358 - vWA	0.88693	0.977329230769231
D13S317 - D19S433	0.90446	0.99881	D2S1338 - FGA	0.88822	0.977329230769231
D18S51 - FGA	0.91545	0.99881	D19S433 - D7S820	0.8899	0.977329230769231
D19S433 - D3S1358	0.92248	0.99881	D6S1043 - PentaE	0.8905	0.977329230769231
D12S391 - PentaD	0.92574	0.99881	D21S11 - D5S818	0.89713	0.977329230769231
D20S482 - TPOX	0.92921	0.99881	D18S51 - D2S1338	0.89772	0.977329230769231
D18S51 - D5S818	0.94119	0.99881	D12S391 - D2S1338	0.89941	0.977329230769231
D10S1248 - D9S1122	0.94327	0.99881	D19S433 - vWA	0.90168	0.977329230769231
D17S1301 - D8S1179	0.94386	0.99881	D12S391 - D17S1301	0.90455	0.977329230769231
D12S391 - D2S1338	0.94406	0.99881	D10S1248 - D9S1122	0.90614	0.977329230769231
PentaD - PentaE	0.94505	0.99881	D13S317 - TPOX	0.90752	0.977329230769231
D21S11 - vWA	0.94545	0.99881	D12S391 - D22S1045	0.91515	0.978999
D21S11 - D9S1122	0.94584	0.99881	D3S1358 - D8S1179	0.91851	0.978999
D1S1656 - D2S441	0.94861	0.99881	PentaD - PentaE	0.9199	0.978999
D1S1656 - vWA	0.95436	0.99881	D10S1248 - TPOX	0.92376	0.978999
D17S1301 - TH01	0.95931	0.99881	D8S1179 - vWA	0.92446	0.978999
D4S2408 - vWA	0.9596	0.99881	D13S317 - D22S1045	0.92663	0.978999
D8S1179 - vWA	0.96099	0.99881	D20S482 - TPOX	0.92871	0.978999
D16S539 - SE33	0.96653	0.99881	PentaD - TH01	0.93178	0.978999
D13S317 - D7S820	0.96693	0.99881	D7S820 - vWA	0.93238	0.978999
D20S482 - D8S1179	0.96822	0.99881	D1S1656 - D9S1122	0.93871	0.980408784530387
D5S818 - TH01	0.97079	0.99881	D1S1656 - FGA	0.93891	0.980408784530387
D16S539 - D22S1045	0.97515	0.99881	D5S818 - D6S1043	0.94564	0.984716033057851
D13S317 - D2S441	0.97871	0.99881	D18S51 - D9S1122	0.94941	0.985925769230769
D22S1045 - TH01	0.97881	0.99881	D4S2408 - SE33	0.95634	0.986189673913043
D1S1656 - TH01	0.98238	0.99881	D1S1656 - D5S818	0.95703	0.986189673913043
D18S51 - D7S820	0.98248	0.99881	D16S539 - D9S1122	0.95782	0.986189673913043
D16S539 - D20S482	0.98564	0.99881	D19S433 - D1S1656	0.9601	0.986189673913043
D19S433 - D7S820	0.98594	0.99881	D17S1301 - TH01	0.96307	0.986559512195122
D10S1248 - TPOX	0.9898	0.99881	D16S539 - D22S1045	0.9702	0.988600691489362
D13S317 - vWA	0.99149	0.99881	D20S482 - PentaD	0.97703	0.988600691489362
D3S1358 - vWA	0.99267	0.99881	D19S433 - D6S1043	0.97832	0.988600691489362
D21S11 - D5S818	0.99386	0.99881	D22S1045 - TH01	0.97851	0.988600691489362
D13S317 - D5S818	0.99436	0.99881	D13S317 - D19S433	0.98109	0.988600691489362
D10S1248 - D21S11	0.99772	0.99881	D20S482 - PentaE	0.98327	0.988600691489362
D18S51 - D9S1122	0.99772	0.99881	D12S391 - FGA	0.98337	0.988600691489362
D2S1338 - D4S2408	0.99802	0.99881	D4S2408 - D9S1122	0.98861	0.991232307692308
CSF1PO - D2S1338	0.99881	0.99881	D16S539 - D20S482	0.99277	0.99277

[truncated: 17 more sheets: Table S11. X LG1 Haplotype freq, Table S12. X LG2 Haplotype freq, Table S13. X LG3 Haplotype freq, Table S14. X LG4 Haplotype freq, Table S15. X-STR Pop Parameters, Table S16. LD X12 QS, Table S17. Y-STR haplotypes, Table S18. FST intra-pop autoso, Table S19. Exact test intra-pop, Table S20. Per locus FST intra, Table S21. AMOVA X12, Table S22. RST X12 intra, Table S23. AMOVA PPY23, Table S24. RST PPY23 , Table S25. Exact test inter-pop, Table S26. RST X12 inter-pop, Table S27. RST PPY23 inter-pop]
